# Supplementary material for: Peripheral Reticular Pigmentary Degeneration and Choroidal Vascular Insufficiency, Studied by Ultra Wide-Field Fluorescein Angiography
Source: PLoS One. 2017 Jan 23;12(1):e0170526. doi: 10.1371/journal.pone.0170526 (PMC5256899; doi:10.1371/journal.pone.0170526)
Supplement: S1 Data — (XLSX) [file pone.0170526.s001.xlsx]

## Sheet: Sheet1
id	eye	PPPD	sample	drusen	CGA	neovascular_AMD	subfoveal_NV	AMD	SE	lens	DMR	RAO	RVO	ERM	Optic_N	AMD1	HTN_R	uveitis	glaucoma	OIS	vasculitis	Coats	RP	myopic_degeneration	capillary_hemangioma	Gyrate_atrophy	Albinism	ARN	AZOOR	Juvenile_retinoschisis	choroidal_melanoma	choroidal_meta	logMAR	sex	age	DM	HTN	stroke	CBR_hmr	Aneurysm	carotid_stenosis	MI	coronary_stenosis	arrythmia	Kidney	Cancer	CN_palsy	ART	ACT
1	1	1	1	0	1	0	0	1	-1.25	2	1	1	0	0	0	0	0	0	0	0	0	0	0	0	0	0	0	0	0	0	0	0	0	1	81	1	1	1	0	0	1	0	0	0	0	0	0	11	14
2	1	1	1	0	0	0	0	0	-0.5	2	1	0	0	1	1	0	0	0	0	0	0	0	0	0	0	0	0	0	0	0	0	0	0.0457575	1	93	1	1	1	0	0	0	0	0	0	1	0	0	12	12
2	2	1	0	0	0	0	0	0	-0.625	2	1	0	0	0	0	0	0	0	0	0	0	0	0	0	0	0	0	0	0	0	0	0	3	1	93	1	1	1	0	0	0	0	0	0	1	0	0	12	12
3	1	1	1	0	1	0	0	1	2.25	2	1	0	0	0	1	1	0	0	0	0	0	0	0	0	0	0	0	0	0	0	0	0	0.09691	2	75	1	1	1	0	0	0	0	0	0	0	0	0	6	9
4	1	1	1	1	0	0	0	1	0.75	2	0	0	0	1	0	0	1	0	0	0	0	0	0	0	0	0	0	0	0	0	0	0	0.522879	2	77	0	1	0	0	0	0	0	0	0	0	0	0	19	21
4	2	1	0	0	0	0	0	0	1.125	1	0	0	0	0	0	0	0	0	0	0	0	0	0	0	0	0	0	0	0	0	0	0	0.0457575	2	77	0	1	0	0	0	0	0	0	0	0	0	0	19	21
5	1	1	1	1	0	0	0	1	0.25	2	1	0	0	0	0	1	0	0	0	0	0	0	0	0	0	0	0	0	0	0	0	0	0	1	74	1	1	0	0	0	1	0	0	0	0	1	0	7	7
5	2	1	0	1	0	0	0	1	2.75	1	1	0	0	0	0	0	0	0	0	0	0	0	0	0	0	0	0	0	0	0	0	0	0.154902	1	74	1	1	0	0	0	1	0	0	0	0	1	0	7	7
6	1	1	1	1	0	0	0	1	-0.5	2	0	0	0	0	0	0	0	0	0	0	0	0	0	0	0	0	0	0	0	0	0	0	0	2	59	0	0	0	0	0	0	0	0	0	0	1	0	6	8
6	2	1	0	1	0	0	0	1	-0.125	2	0	0	0	0	0	0	0	0	0	0	0	0	0	0	0	0	0	0	0	0	0	0	0	2	59	0	0	0	0	0	0	0	0	0	0	1	0	6	8
7	1	1	1	0	1	0	0	1	0.25	2	0	0	1	1	0	0	0	0	1	0	0	0	0	0	0	0	0	0	0	0	0	0	0.30103	1	86	0	1	0	0	0	0	0	0	0	0	0	0		11
8	1	1	1	1	0	0	0	1	0.75	1	0	0	0	0	0	0	0	0	0	0	0	0	0	0	0	0	0	0	0	0	0	0	0.0457575	2	77	0	0	0	0	0	0	0	0	0	0	0	0	7	9
8	2	1	0	1	0	0	0	1	1.625	1	0	0	1	0	0	0	0	0	0	0	0	0	0	0	0	0	0	0	0	0	0	0	0.154902	2	77	0	0	0	0	0	0	0	0	0	0	0	0	7	9
9	1	1	1	1	0	0	0	1	0	2	1	0	1	0	1	0	0	0	0	0	0	0	0	0	0	0	0	0	0	0	0	0	0.30103	2	80	1	1	1	0	0	0	0	0	0	0	0	0	10	14
9	2	1	0	1	0	0	0	1	-0.125	1	1	0	1	0	0	0	0	0	0	0	0	0	0	0	0	0	0	0	0	0	0	0	0.154902	2	80	1	1	1	0	0	0	0	0	0	0	0	0	10	14
10	1	1	1	0	0	0	0	0	1	1	1	0	0	1	0	0	0	0	0	0	0	0	0	0	0	0	0	0	0	0	0	0	0.0457575	1	73	1	0	0	0	0	0	0	0	0	0	1	0	3	3
10	2	1	0	0	0	0	0	0	0.75	1	1	0	0	1	0	0	0	0	0	0	0	0	0	0	0	0	0	0	0	0	0	0	0	1	73	1	0	0	0	0	0	0	0	0	0	1	0	3	3
11	1	1	1	1	0	0	0	1	2	1	1	1	1	1	0	0	0	0	0	0	0	0	0	0	0	0	0	0	0	0	0	0	0.221849	1	82	1	0	0	0	0	0	0	0	0	0	0	0	11	13
11	2	1	0	0	0	0	0	0	0	2	1	0	0	0	0	0	0	0	0	0	0	0	0	0	0	0	0	0	0	0	0	0	0.522879	1	82	1	0	0	0	0	0	0	0	0	0	0	0	11	13
12	1	1	1	0	0	0	0	0	0	2	1	0	0	1	0	0	0	0	0	0	0	0	0	0	0	0	0	0	0	0	0	0	0.522879	2	75	1	1	1	0	0	0	0	0	0	0	0	0	16	17
12	2	1	0	0	0	0	0	0	0	2	1	0	0	0	0	0	0	0	0	0	0	0	0	0	0	0	0	0	0	0	0	0	0.39794	2	75	1	1	1	0	0	0	0	0	0	0	0	0	16	17
13	1	1	1	1	0	0	0	1	3	1	0	0	0	1	0	0	0	0	0	0	0	0	0	0	0	0	0	0	0	0	0	0	2	1	72	0	1											25	25
13	2	1	0	0	0	0	0	0	1	1	0	0	0	0	0	0	0	0	0	0	0	0	0	0	0	0	0	0	0	0	0	0	0.154902	1	72	0	1											25	25
14	1	1	1	0	0	0	0	0	-0.375	2	1	0	0	0	0	0	0	0	0	0	0	0	0	0	0	0	0	0	0	0	0	0	0	2	85	1	1	0	0	0	0	0	0	0	0	0	0	12	14
14	2	1	0	0	0	0	0	0	-0.25	2	1	0	0	0	0	0	0	0	0	0	0	0	0	0	0	0	0	0	0	0	0	0	0.154902	2	85	1	1	0	0	0	0	0	0	0	0	0	0	12	14
15	1	1	1	0	0	0	0	0	0	2	0	1	1	0	0	0	0	0	0	1	0	0	0	0	0	0	0	0	0	0	0	0	0	1	59	0	1	0	0	0	1	0	0	0	0	0	0	11	11
16	1	1	1	0	1	0	0	1	0.125	2	0	0	1	0	0	0	0	0	1	1	0	0	0	0	0	0	0	0	0	0	0	0	0.09691	2	81	0	1	0	0	0	1	0	0	0	0	0	0	15	15
16	2	1	0	0	1	0	0	1	0.125	2	0	0	0	0	0	0	0	0	0	0	0	0	0	0	0	0	0	0	0	0	0	0	1.39794	2	81	0	1	0	0	0	1	0	0	0	0	0	0	15	15
17	1	1	1	0	0	0	0	0	-0.5	2	0	0	0	0	0	0	0	0	0	0	0	0	0	0	0	0	0	0	0	0	0	0	0.30103	1	76	0	0	1	0	1	0	0	0	0	0	0	0	9	11
17	2	1	0	1	0	0	0	1	-0.5	2	0	0	0	0	0	0	0	0	0	0	0	0	0	0	0	0	0	0	0	0	0	0	0	1	76	0	0	1	0	1	0	0	0	0	0	0	0	9	11
18	1	1	1	0	0	0	0	0	2	1	0	1	0	0	0	0	0	0	0	0	0	0	0	0	0	0	0	0	0	0	0	0	0	2	63	0	1	0	0	0	0	0	0	0	1	1	0	11	12
18	2	1	0	0	0	0	0	0	2.125	1	0	0	0	0	0	0	0	0	0	0	0	0	0	0	0	0	0	0	0	0	0	0	0	2	63	0	1	0	0	0	0	0	0	0	1	1	0	11	12
19	1	1	1	1	0	0	0	1	-1.75	2	0	0	1	0	0	0	0	0	0	0	0	0	0	0	0	0	0	0	0	0	0	0	0.7	2	73	0	0	0	0	0	0	0	0	0	0	0	0	5	6
19	2	1	0	0	0	0	0	0	-0.5	2	0	0	0	0	0	0	0	0	0	0	0	0	0	0	0	0	0	0	0	0	0	0	0	2	73	0	0	0	0	0	0	0	0	0	0	0	0	5	6
20	1	1	1	1	1	0	0	1	-0.75	2	1	0	0	1	0	0	0	0	0	0	0	0	0	0	0	0	0	0	0	0	0	0	0	2	72	1	1	1	0	0	0	0	0	0	0	0	0	3	5
21	1	0	1	0	1	0	0	1	-3.375	2	1	0	1	0	0	0	0	0	0	0	0	0	0	0	0	0	0	0	0	0	0	0	0	1	66	1	1	0	0	0	0	0	0	0	0	0	0	13	15
21	2	0	0	0	1	0	0	1	-3.5	1	0	0	0	0	0	0	0	0	0	0	0	0	0	0	0	0	0	0	0	0	0	0	0	1	66	1	1	0	0	0	0	0	0	0	0	0	0	13	15
22	1	0	1	0	0	0	0	0	0.375	1	1	0	0	0	0	0	0	0	0	0	0	0	0	0	0	0	0	0	0	0	0	0	0.09691	2	79	1	1	0	0	0	0	0	0	1	0	0	0	9	9
22	2	0	0	0	0	0	0	0	0.75	1	1	0	0	0	0	0	0	0	0	0	0	0	0	0	0	0	0	0	0	0	0	0	0.09691	2	79	1	1	0	0	0	0	0	0	1	0	0	0	9	9
23	1	0	1	0	0	0	0	0	-2	2	1	0	0	0	0	0	0	0	0	0	0	0	0	0	0	0	0	0	0	0	0	0	0.09691	2	55	1	0	0	0	0	0	0	0	0	0	0	1	9	9
23	2	0	0	0	0	0	0	0	-1.875	2	1	0	0	0	0	0	0	0	0	0	0	0	0	0	0	0	0	0	0	0	0	0	0.09691	2	55	1	0	0	0	0	0	0	0	0	0	0	1	9	9
24	1	0	1	0	0	0	0	0	-0.5	2	1	0	0	0	0	0	0	0	0	0	0	0	0	0	0	0	0	0	0	0	0	0	0.154902	1	74	1	0	0	0	0	0	0	1	0	0	0	0	11	13
24	2	0	0	0	0	0	0	0	0.25	2	1	0	0	0	0	0	0	0	0	0	0	0	0	0	0	0	0	0	0	0	0	0	0	1	74	1	0	0	0	0	0	0	1	0	0	0	0	11	13
25	1	0	1	1	1	0	0	1	-1.25	1	1	0	0	1	0	0	0	0	0	0	0	0	0	0	0	0	0	0	0	0	0	0	0.09691	1	69	1	0	0	0	0	1	0	1	0	0	0	0	15	15
25	2	0	0	1	0	0	0	1	-0.5	1	1	0	0	1	0	0	0	0	0	0	0	0	0	0	0	0	0	0	0	0	0	0	0.0457575	1	69	1	0	0	0	0	1	0	1	0	0	0	0	15	15
26	1	0	1	0	0	0	0	0	-0.125	2	1	0	0	0	0	0	0	0	0	0	0	0	0	0	0	0	0	0	0	0	0	0	0.0457575	2	78	1	1	0	0	0	0	0	0	0	0	0	0	8	7
26	2	0	0	1	0	0	0	1	-0.125	2	1	0	0	0	0	0	0	0	0	0	0	0	0	0	0	0	0	0	0	0	0	0	0.0457575	2	78	1	1	0	0	0	0	0	0	0	0	0	0	8	7
27	1	0	1	0	0	0	0	0	0.125	2	1	0	0	1	0	0	0	0	0	0	0	0	0	0	0	0	0	0	0	0	0	0	0.154902	2	76	1	1	0	0	0	0	0	1	0	1	0	0	24	21
27	2	0	0	1	0	0	0	1	0.125	2	1	0	0	0	0	0	0	0	0	0	0	0	0	0	0	0	0	0	0	0	0	0	0.154902	2	76	1	1	0	0	0	0	0	1	0	1	0	0	24	21
28	1	0	1	0	0	0	0	0	-0.75	2	1	0	0	0	0	0	0	0	0	1	0	0	0	0	0	0	0	0	0	0	0	0	0	1	73	1	1	0	0	0	0	0	1	0	0	0	1	12	10
28	2	0	0	0	0	0	0	0	0.75	1	1	0	0	0	0	0	0	0	0	0	0	0	0	0	0	0	0	0	0	0	0	0	0	1	73	1	1	0	0	0	0	0	1	0	0	0	1	12	10
29	1	0	1	0	0	0	0	0	-0.875	1	1	0	0	1	0	0	0	0	0	0	0	0	0	0	0	0	0	0	0	0	0	0	0.154902	2	66	1	1	0	0	0	0	0	0	0	0	0	0	8	8
29	2	0	0	0	0	0	0	0	-0.75	1	1	0	0	0	0	0	0	0	0	0	0	0	0	0	0	0	0	0	0	0	0	0	0.09691	2	66	1	1	0	0	0	0	0	0	0	0	0	0	8	8
30	1	0	1	0	0	0	0	0	-0.25	2	1	0	0	0	0	0	0	0	0	0	0	0	0	0	0	0	0	0	0	0	0	0	0.154902	2	70	1	0	0	0	0	0	0	1	0	0	0	0	16	13
30	2	0	0	0	0	0	0	0	-0.5	1	1	0	0	0	0	0	0	0	0	0	0	0	0	0	0	0	0	0	0	0	0	0	0.154902	2	70	1	0	0	0	0	0	0	1	0	0	0	0	16	13
31	1	0	1	0	0	0	0	0	-0.25	1	1	0	0	0	0	0	0	0	0	0	0	0	0	0	0	0	0	0	0	0	0	0	0	1	70	1	0	0	1	0	0	0	0	0	1	0	0	8	8
31	2	0	0	0	0	0	0	0	0.125	1	1	0	0	0	0	0	0	0	0	0	0	0	0	0	0	0	0	0	0	0	0	0	0	1	70	1	0	0	1	0	0	0	0	0	1	0	0	8	8
32	1	0	1	1	0	0	0	1	1	1	1	0	0	0	0	0	0	0	0	0	0	0	0	0	0	0	0	0	0	0	0	0	0.0457575	2	73	1	1	1	0	0	0	0	0	0	0	0	0	12	12
32	2	0	0	1	0	0	0	1	1.125	1	1	0	0	0	0	0	0	0	0	0	0	0	0	0	0	0	0	0	0	0	0	0	0.154902	2	73	1	1	1	0	0	0	0	0	0	0	0	0	12	12
33	1	0	1	1	1	0	0	1			1	0	0	0	0	1	0	0	0	0	0	0	0	0	0	0	0	0	0	0	0	0	0.154902	2	92	1	0	0	0	0	0	0	1	0	1	0	0	13	13
33	2	0	0	0	1	0	0	1			1	0	0	0	0	0	0	0	0	0	0	0	0	0	0	0	0	0	0	0	0	0	0.30103	2	92	1	0	0	0	0	0	0	1	0	1	0	0	13	13
34	1	0	1	1	1	0	0	1	-0.5	2	1	0	1	0	0	0	0	0	0	0	0	0	0	0	0	0	0	0	0	0	0	0	0	2	70	1	1	1	1	1	1	0	1	0	1	0	0	7	7
34	2	0	0	1	0	0	0	1	-1.5	2	1	0	0	0	0	0	0	0	0	0	0	0	0	0	0	0	0	0	0	0	0	0	1.69897	2	70	1	1	1	1	1	1	0	1	0	1	0	0	7	7
35	1	0	1	1	0	0	0	1	0.75	1	1	0	0	0	0	0	0	0	0	0	0	0	0	0	0	0	0	0	0	0	0	0	0.09691	1	63	1	1	0	0	0	0	0	0	0	0	0	0	7	8
35	2	0	0	0	0	0	0	0	0.625	1	1	0	0	0	0	0	0	0	0	0	0	0	0	0	0	0	0	0	0	0	0	0	0.0457575	1	63	1	1	0	0	0	0	0	0	0	0	0	0	7	8
36	1	0	1	0	1	0	0	1	-0.75	1	0	0	1	0	0	0	0	0	0	0	0	0	0	0	0	0	0	0	0	0	0	0	0.0457575	1	53	1	1	0	0	0	0	0	0	0	0	0	0	4	4
36	2	0	0	1	1	0	0	1	0.75	2	0	0	0	0	0	0	0	0	0	0	0	0	0	0	0	0	0	0	0	0	0	0	0.0457575	1	53	1	1	0	0	0	0	0	0	0	0	0	0	4	4
37	1	0	1	0	0	0	0	0	-0.25	1	1	0	0	0	0	0	0	0	0	0	0	0	0	0	0	0	0	0	0	0	0	0	0	1	52	1	0	0	0	0	0	0	1	0	0	0	1	10	10
37	2	0	0	0	0	0	0	0	0	1	1	0	0	0	0	0	0	0	0	0	0	0	0	0	0	0	0	0	0	0	0	0	0	1	52	1	0	0	0	0	0	0	1	0	0	0	1	10	10
38	1	0	1	0	0	0	0	0	-5.25	1	0	0	1	0	0	0	0	0	0	0	0	0	0	0	0	0	0	0	0	0	0	0	0	1	44	1	1	0	0	0	0	0	0	0	0	0	0	8	8
38	2	0	0	0	0	0	0	0	-3.25	1	0	0	0	0	0	0	0	0	0	0	0	0	0	0	0	0	0	0	0	0	0	0	0.221849	1	44	1	1	0	0	0	0	0	0	0	0	0	0	8	8
39	1	0	1	0	0	0	0	0	0.875	1	0	0	0	1	0	0	0	0	0	0	0	0	0	0	0	0	0	0	0	0	0	0	0.154902	1	82	1	1	0	0	0	0	0	0	1	1	1	0	20	20
39	2	0	0	0	0	0	0	0	-0.75	2	0	0	0	0	0	0	0	0	0	0	0	0	0	0	0	0	0	0	0	0	0	0	0.30103	1	82	1	1	0	0	0	0	0	0	1	1	1	0	20	20
40	1	0	1	0	0	0	0	0	-0.25	2	0	0	1	0	0	0	0	0	0	0	0	0	0	0	0	0	0	0	0	0	0	0	0.09691	2	79	1	1	0	0	0	1	0	0	0	0	0	0	14	14
40	2	0	0	0	0	0	0	0	-0.75	2	0	0	0	0	0	0	0	0	0	0	0	0	0	0	0	0	0	0	0	0	0	0	0.0457575	2	79	1	1	0	0	0	1	0	0	0	0	0	0	14	14
41	1	0	1	1	0	0	0	1	0.375	1	0	0	1	0	0	1	0	0	0	0	0	0	0	0	0	0	0	0	0	0	0	0	0.30103	2	70	0	0	0	0	0	0	0	0	0	0	0	0	11	12
41	2	0	0	1	0	0	0	1	0.25	1	0	0	0	0	0	0	0	0	0	0	0	0	0	0	0	0	0	0	0	0	0	0	0.522879	2	70	0	0	0	0	0	0	0	0	0	0	0	0	11	12
42	1	0	1	0	0	0	0	0	1.25	1	0	0	1	0	0	0	0	0	0	0	0	0	0	0	0	0	0	0	0	0	0	0	0	1	63	0	0	0	0	0	0	0	0	0	0	0	0	11	11
42	2	0	0	0	0	0	0	0	2	1	0	0	0	0	0	0	0	0	0	0	0	0	0	0	0	0	0	0	0	0	0	0	0.0457575	1	63	0	0	0	0	0	0	0	0	0	0	0	0	11	11
43	1	0	1	1	0	0	0	1			1	0	0	0	0	0	0	0	1	0	0	0	0	0	0	0	0	0	0	0	0	0	0.0457575	1	66	1	0	1	0	0	1	0	0	1	0	1	0
44	1	0	1	0	0	0	0	0	2	1	0	0	1	0	0	0	0	0	0	0	0	0	0	0	0	0	0	0	0	0	0	0	0.0457575	1	72	0	1	0	0	0	0	0	0	0	0	0	0	11	10
44	2	0	0	0	0	0	0	0	1.375	1	0	0	0	0	0	0	0	0	0	0	0	0	0	0	0	0	0	0	0	0	0	0	0.154902	1	72	0	1	0	0	0	0	0	0	0	0	0	0	11	10
45	1	0	1	0	0	0	0	0	-0.125	2	0	0	0	1	0	0	1	0	0	0	0	0	0	0	0	0	0	0	0	0	0	0	0.09691	1	84	0	1	0	0	0	0	0	0	1	1	0	0	16	16
45	2	0	0	0	0	0	0	0	0	2	0	0	0	0	0	0	0	0	0	0	0	0	0	0	0	0	0	0	0	0	0	0	0.0457575	1	84	0	1	0	0	0	0	0	0	1	1	0	0	16	16
46	1	0	1	0	0	0	0	0	3	1	0	0	1	0	0	0	0	0	0	0	0	0	0	0	0	0	0	0	0	0	0	0	0	1	80	0	1	0	0	0	0	0	0	1	0	0	0	13	13
46	2	0	0	0	0	0	0	0	2.5	1	0	0	0	0	0	0	0	0	0	0	0	0	0	0	0	0	0	0	0	0	0	0	0	1	80	0	1	0	0	0	0	0	0	1	0	0	0	13	13
47	1	0	1	0	0	0	0	0	-0.25	1	0	0	1	0	0	0	0	0	0	0	0	0	0	0	0	0	0	0	0	0	0	0	0.0457575	2	59	0	0	0	0	0	0	0	0	0	0	0	0	14	14
47	2	0	0	0	0	0	0	0	-0.375	1	0	0	0	0	0	0	0	0	0	0	0	0	0	0	0	0	0	0	0	0	0	0	0.09691	2	59	0	0	0	0	0	0	0	0	0	0	0	0	14	14
48	1	0	1	1	0	0	0	1	-1.25	2	1	0	0	0	0	0	0	0	0	0	0	0	0	0	0	0	0	0	0	0	0	0	1.69897	1	74	1	0	0	0	0	0	0	0	0	0	1	0	13	11
48	2	0	0	0	0	0	0	0	-1.25	2	1	0	0	0	0	0	0	0	0	0	0	0	0	0	0	0	0	0	0	0	0	0	2	1	74	1	0	0	0	0	0	0	0	0	0	1	0	13	11
49	1	0	1	1	0	0	0	1	0.25	1	0	1	0	0	0	0	0	0	0	0	0	0	0	0	0	0	0	0	0	0	0	0	0.39794	2	80	0	1	0	0	0	0	0	0	0	0	0	0	16	16
50	1	0	1	0	0	0	0	0	-0.25	2	0	0	0	1	0	0	0	0	0	0	0	0	0	0	0	0	0	0	0	0	0	0	0.0457575	2	63	1	1	0	0	0	0	0	1	0	0	0	0	10	9
50	2	0	0	0	0	0	0	0	0.375	2	0	0	0	1	0	0	0	0	0	0	0	0	0	0	0	0	0	0	0	0	0	0	0.09691	2	63	1	1	0	0	0	0	0	1	0	0	0	0	10	9
51	1	0	1	0	0	0	0	0	-0.5	2	0	0	0	0	0	0	0	0	0	0	0	0	0	0	0	0	0	0	0	0	0	1	0.154902	1	68	0	0	0	0	0	0	0	1	0	0	1	0	9	9
51	2	0	0	0	1	0	0	1	0.25	2	0	0	0	0	0	0	0	0	0	0	0	0	0	0	0	0	0	0	0	0	0	0	0	1	68	0	0	0	0	0	0	0	1	0	0	1	0	9	9
52	1	0	1	0	0	0	0	0	-1.125	1	1	0	0	0	0	0	0	0	0	0	0	0	0	0	0	0	0	0	0	0	0	0	0	2	55	1	0	0	0	0	0	0	0	0	0	0	0	9	9
52	2	0	0	0	0	0	0	0	-0.75	1	1	0	0	0	0	0	0	0	0	0	0	0	0	0	0	0	0	0	0	0	0	0	0	2	55	1	0	0	0	0	0	0	0	0	0	0	0	9	9
53	1	0	1	0	0	0	0	0	-0.125	2	1	0	0	0	0	0	0	0	0	0	0	0	0	0	0	0	0	0	0	0	0	0	0	2	61	1	0	0	0	0	1	0	0	0	1	0	0	10	10
53	2	0	0	0	0	0	0	0	-0.75	2	1	0	0	0	0	0	0	0	0	0	0	0	0	0	0	0	0	0	0	0	0	0	0	2	61	1	0	0	0	0	1	0	0	0	1	0	0	10	10
54	1	0	1	0	0	0	0	0	-0.125	1	1	0	0	0	0	0	0	0	0	0	0	0	0	0	0	0	0	0	0	0	0	0	0	1	72	1	0	0	0	0	1	0	0	0	0	0	0	7	10
54	2	0	0	0	0	0	0	0	-0.125	1	1	0	0	0	0	0	0	0	0	0	0	0	0	0	0	0	0	0	0	0	0	0	0.0457575	1	72	1	0	0	0	0	1	0	0	0	0	0	0	7	10
55	1	0	1	0	0	0	0	0	1.125	2	1	0	0	1	0	0	0	0	0	0	0	0	0	0	0	0	0	0	0	0	0	0	0	2	73	1	0	0	0	0	0	0	0	0	0	0	0	3	3
55	2	0	0	0	0	0	0	0	1.5	2	1	0	0	0	0	0	0	0	0	0	0	0	0	0	0	0	0	0	0	0	0	0	0.154902	2	73	1	0	0	0	0	0	0	0	0	0	0	0	3	3
56	1	0	1	0	0	0	0	0	0.25	1	1	0	0	0	0	0	0	0	1	0	0	0	0	0	0	0	0	0	0	0	0	0	0.09691	2	56	1	0	0	0	0	0	0	0	0	0	0	0
56	2	0	0	0	0	0	0	0	0.125	1	1	0	0	0	0	0	0	0	0	0	0	0	0	0	0	0	0	0	0	0	0	0	0.09691	2	56	1	0	0	0	0	0	0	0	0	0	0	0
57	1	0	1	0	0	0	0	0	-0.375	2	1	0	0	1	0	0	0	0	0	0	0	0	0	0	0	0	0	0	0	0	0	0	0.0457575	2	78	1	1	0	0	0	0	0	0	0	0	0	0	3	5
57	2	0	0	0	0	0	0	0	-0.25	2	1	0	0	0	0	0	0	0	0	0	0	0	0	0	0	0	0	0	0	0	0	0	0.154902	2	78	1	1	0	0	0	0	0	0	0	0	0	0	3	5
58	1	0	1	0	0	0	0	0	1	1	1	0	0	0	0	1	0	0	0	0	0	0	0	0	0	0	0	0	0	0	0	0	0	1	59	1	1	0	0	0	0	0	0	0	0	0	0	7	7
58	2	0	0	0	0	0	0	0	0.5	1	1	0	0	0	0	0	0	0	0	0	0	0	0	0	0	0	0	0	0	0	0	0	0	1	59	1	1	0	0	0	0	0	0	0	0	0	0	7	7
59	1	0	1	0	0	0	0	0	1.375	1	1	0	0	0	0	0	0	0	0	0	0	0	0	0	0	0	0	0	0	0	0	0	0.154902	2	77	1	1	0	0	0	0	0	0	0	0	0	0	8	8
59	2	0	0	0	0	0	0	0	1.25	1	0	0	0	0	0	0	0	0	0	0	0	0	0	0	0	0	0	0	0	0	0	0	0.154902	2	77	1	1	0	0	0	0	0	0	0	0	0	0	8	8
60	1	0	1	0	0	0	0	0	2.25	1	1	0	0	0	0	0	0	0	0	0	0	0	0	0	0	0	0	0	0	0	0	0	0	1	72	1	1	0	0	0	1	0	0	0	1	0	0	17	17
60	2	0	0	0	1	0	0	1	2.5	1	1	0	0	0	0	0	0	0	0	0	0	0	0	0	0	0	0	0	0	0	0	0	0	1	72	1	1	0	0	0	1	0	0	0	1	0	0	17	17
61	1	0	1	0	0	0	0	0	-0.5	2	1	0	0	0	0	0	0	0	0	0	0	0	0	0	0	0	0	0	0	0	0	0	0	1	66	1	0	0	0	0	1	0	0	0	0	0	0	11	11
61	2	0	0	0	1	0	0	1	-0.175	2	1	0	0	0	0	0	0	0	0	0	0	0	0	0	0	0	0	0	0	0	0	0	0.154902	1	66	1	0	0	0	0	1	0	0	0	0	0	0	11	11
62	1	0	1	0	0	0	0	0	-3.375	1	1	0	0	0	0	0	0	0	0	0	0	0	0	0	0	0	0	0	0	0	0	0	0	1	43	1	0	0	0	0	0	0	0	0	0	0	0	8	8
62	2	0	0	0	0	0	0	0	-3.25	1	1	0	0	0	0	0	0	0	0	0	0	0	0	0	0	0	0	0	0	0	0	0	0.0457575	1	43	1	0	0	0	0	0	0	0	0	0	0	0	8	8
63	1	0	1	0	0	0	0	0	-1.125	1	1	0	0	0	0	0	0	0	0	0	0	0	0	0	0	0	0	0	0	0	0	0	0.0457575	2	63	1	0	0	0	0	0	0	0	0	0	0	0	6	6
63	2	0	0	0	0	0	0	0	-0.25	1	1	0	0	0	0	0	0	0	0	0	0	0	0	0	0	0	0	0	0	0	0	0	0.221849	2	63	1	0	0	0	0	0	0	0	0	0	0	0	6	6
64	1	0	1	1	0	0	0	1	0.125	1	1	0	0	0	0	0	0	0	0	0	0	0	0	0	0	0	0	0	0	0	0	0	0	2	55	1	0	0	0	0	0	0	0	0	0	1	1	8	9
64	2	0	0	0	0	0	0	0	0.25	2	1	0	0	0	0	0	0	0	0	0	0	0	0	0	0	0	0	0	0	0	0	0	0.30103	2	55	1	0	0	0	0	0	0	0	0	0	1	1	8	9
65	1	0	1	0	0	0	0	0	-0.625	2	1	0	0	1	0	0	0	0	0	0	0	0	0	0	0	0	0	0	0	0	0	0	0	2	61	1	0	0	0	0	0	0	0	0	0	0	0	7	9
65	2	0	0	0	0	0	0	0	-0.5	2	1	0	0	0	0	0	0	0	0	0	0	0	0	0	0	0	0	0	0	0	0	0	0	2	61	1	0	0	0	0	0	0	0	0	0	0	0	7	9
66	1	0	1	0	0	0	0	0	-2.25	2	1	0	0	0	0	0	0	0	0	0	0	0	0	0	0	0	0	0	0	0	0	0	0.69897	1	46	1	0	0	0	0	0	0	0	0	0	0	0	13	13
66	2	0	0	0	0	0	0	0	-2.75	1	1	0	0	0	0	0	0	0	0	0	0	0	0	0	0	0	0	0	0	0	0	0	0.69897	1	46	1	0	0	0	0	0	0	0	0	0	0	0	13	13
67	1	0	1	0	0	0	0	0		1	1	0	0	0	0	0	0	0	0	0	0	0	0	0	0	0	0	0	0	0	0	0	0	1	53	1	0	0	0	0	0	0	0	0	0	0	0	9	8
67	2	0	0	0	0	0	0	0		1	1	0	0	0	0	0	0	0	0	0	0	0	0	0	0	0	0	0	0	0	0	0	0	1	53	1	0	0	0	0	0	0	0	0	0	0	0	9	8
68	1	0	1	0	0	0	0	0	-1.75	1	1	0	0	0	0	0	0	0	0	0	0	0	0	0	0	0	0	0	0	0	0	0	0	1	36	1	1	0	0	0	0	0	0	0	0	0	0	11	11
68	2	0	0	0	0	0	0	0	-1.25	1	1	0	0	0	0	0	0	0	0	0	0	0	0	0	0	0	0	0	0	0	0	0	0	1	36	1	1	0	0	0	0	0	0	0	0	0	0	11	11
69	1	0	1	0	0	0	0	0	0.5	2	1	0	0	0	0	0	0	0	0	0	0	0	0	0	0	0	0	0	0	0	0	0	0	1	64	1	1	0	0	0	1	1	1	0	0	0	0	27	27
69	2	0	0	0	0	0	0	0	0.75	2	1	0	0	0	0	0	0	0	0	0	0	0	0	0	0	0	0	0	0	0	0	0	0.0457575	1	64	1	1	0	0	0	1	1	1	0	0	0	0	27	27
70	1	0	1	1	0	0	0	1	-0.625	1	1	0	0	0	0	0	0	0	0	0	0	0	0	0	0	0	0	0	0	0	0	0	0	1	55	1	1	0	0	0	0	0	0	0	0	0	0	10	8
71	1	0	1	0	0	0	0	0	-3.875	2	1	0	0	0	0	0	0	0	0	0	0	0	0	0	0	0	0	0	0	0	0	0	0.522879	1	31	1	1	0	0	0	0	0	0	0	1	0	0	8	8
71	2	0	0	0	0	0	0	0	-8.875	1	1	0	0	0	0	0	0	0	0	0	0	0	0	0	0	0	0	0	0	0	0	0	0.39794	1	31	1	1	0	0	0	0	0	0	0	1	0	0	8	8
72	1	0	1	0	0	0	0	0	-0.25	1	1	0	0	1	0	0	0	0	0	0	0	0	0	0	0	0	0	0	0	0	0	0	0	2	66	1	0	0	0	0	0	0	0	0	0	0	0	4	4
72	2	0	0	0	0	0	0	0	-0.25	1	1	0	0	0	0	0	0	0	0	0	0	0	0	0	0	0	0	0	0	0	0	0	0	2	66	1	0	0	0	0	0	0	0	0	0	0	0	4	4
73	1	0	1	1	0	0	0	1	-0.875	1	1	0	0	0	0	0	0	0	0	0	0	0	0	0	0	0	0	0	0	0	0	0	0.0457575	2	50	1	0	0	0	0	0	0	0	0	0	0	0	11	11
73	2	0	0	0	0	0	0	0	-1	1	1	0	0	0	0	0	0	0	0	0	0	0	0	0	0	0	0	0	0	0	0	0	0	2	50	1	0	0	0	0	0	0	0	0	0	0	0	11	11
74	1	0	1	0	0	0	0	0	2.5	1	1	0	0	0	0	0	0	0	0	0	0	0	0	0	0	0	0	0	0	0	0	0	0.221849	1	73	1	1	0	0	0	0	0	0	0	0	0	0	8	8
75	1	0	1	0	0	0	0	0	0.5	1	1	0	0	0	0	0	0	0	0	0	0	0	0	0	0	0	0	0	0	0	0	0	0	1	78	1	0	0	0	1	0	0	0	0	0	0	0	8	10
75	2	0	0	1	0	0	0	1	0.375	1	1	0	0	0	0	0	0	0	0	0	0	0	0	0	0	0	0	0	0	0	0	0	0.221849	1	78	1	0	0	0	1	0	0	0	0	0	0	0	8	10
76	1	0	1	0	0	0	0	0	1.75	1	1	0	0	1	0	0	0	0	0	0	0	0	0	0	0	0	0	0	0	0	0	0	0.09691	2	72	1	1	0	0	0	1	0	0	0	0	1	0	4	4
76	2	0	0	0	0	0	0	0	2.25	1	1	0	0	0	0	0	0	0	0	0	0	0	0	0	0	0	0	0	0	0	0	0	0.0457575	2	72	1	1	0	0	0	1	0	0	0	0	1	0	4	4
77	1	0	1	0	0	0	0	0	0.75	1	0	0	1	0	0	0	0	0	0	0	0	0	0	0	0	0	0	0	0	0	0	0	0.0457575	2	79	1	0	1	0	0	0	0	0	0	0	0	0	9	7
77	2	0	0	0	0	0	0	0	0.375	2	0	0	0	0	0	0	0	0	0	0	0	0	0	0	0	0	0	0	0	0	0	0	0.30103	2	79	1	0	1	0	0	0	0	0	0	0	0	0	9	7
78	1	0	1	0	0	0	0	0	-1.125	1	1	0	0	0	0	0	0	0	0	0	0	0	0	0	0	0	0	0	0	0	0	0	0.0457575	2	67	1	0	0	0	0	0	0	0	0	0	1	0	11	11
78	2	0	0	0	0	0	0	0	-0.875	1	1	0	0	0	0	0	0	0	0	0	0	0	0	0	0	0	0	0	0	0	0	0	0	2	67	1	0	0	0	0	0	0	0	0	0	1	0	11	11
79	1	0	1	0	0	0	0	0	-1.5	1	1	0	0	0	0	0	0	0	0	0	0	0	0	0	0	0	0	0	0	0	0	0	0	2	62	1	0	0	0	0	0	0	0	0	0	0	0	10	11
79	2	0	0	0	0	0	0	0	-0.5	1	1	0	0	0	0	0	0	0	0	0	0	0	0	0	0	0	0	0	0	0	0	0	0	2	62	1	0	0	0	0	0	0	0	0	0	0	0	10	11
80	1	0	1	0	0	0	0	0	0.5	2	1	0	0	0	0	0	0	0	0	0	0	0	0	0	0	0	0	0	0	0	0	0	0	2	42	1	0	0	0	0	0	0	0	0	1	0	0	11	11
80	2	0	0	0	0	0	0	0	-3	2	1	0	0	0	0	0	0	0	0	0	0	0	0	0	0	0	0	0	0	0	0	0	0.09691	2	42	1	0	0	0	0	0	0	0	0	1	0	0	11	11
81	1	0	1	0	0	0	0	0	-0.625	1	1	0	0	1	0	0	0	0	0	0	0	0	0	0	0	0	0	0	0	0	0	0	0.154902	1	80	1	0	0	0	0	0	0	0	0	1	1	0	10	10
81	2	0	0	0	0	0	0	0	0	2	1	0	0	0	0	0	0	0	0	0	0	0	0	0	0	0	0	0	0	0	0	0	0	1	80	1	0	0	0	0	0	0	0	0	1	1	0	10	10
82	1	0	1	0	0	0	0	0	-0.375	2	0	0	1	0	0	0	0	0	0	0	0	0	0	0	0	0	0	0	0	0	0	0	1.39794	1	69	1	1	1	0	0	0	0	0	0	0	0	0	13	13
83	1	0	1	0	0	0	0	0	2.375	1	1	0	0	1	0	0	0	0	0	0	0	0	0	0	0	0	0	0	0	0	0	0	0.154902	2	74	1	0	0	0	0	0	0	0	0	0	0	0	13	13
83	2	0	0	0	0	0	0	0	2.5	1	1	0	0	0	0	0	0	0	0	0	0	0	0	0	0	0	0	0	0	0	0	0	0.09691	2	74	1	0	0	0	0	0	0	0	0	0	0	0	13	13
84	1	0	1	0	1	0	0	1	1.25	2	1	0	0	1	0	1	0	0	0	0	0	0	0	0	0	0	0	0	0	0	0	0	0	1	77	1	1	0	0	0	1	0	0	0	0	0	0	15	15
84	2	0	0	0	0	0	0	0	0.25	2	1	0	0	0	0	0	0	0	0	0	0	0	0	0	0	0	0	0	0	0	0	0	0.0457575	1	77	1	1	0	0	0	1	0	0	0	0	0	0	15	15
85	1	0	1	0	0	0	0	0	0	1	0	0	1	0	0	0	0	0	0	0	0	0	0	0	0	0	0	0	0	0	0	0	0	1	60	1	0	0	0	0	0	0	0	0	0	0	0	7	7
85	2	0	0	0	0	0	0	0	-1.75	2	0	0	0	0	0	0	0	0	0	0	0	0	0	0	0	0	0	0	0	0	0	0	1.22185	1	60	1	0	0	0	0	0	0	0	0	0	0	0	7	7
86	1	0	1	0	0	0	0	0	-0.25	2	1	0	0	1	0	0	0	0	0	0	0	0	0	0	0	0	0	0	0	0	0	0	0	2	75	1	1	0	0	0	0	0	0	0	0	0	0	9	9
86	2	0	0	0	0	0	0	0	0	2	1	0	0	0	0	0	0	0	0	0	0	0	0	0	0	0	0	0	0	0	0	0	0	2	75	1	1	0	0	0	0	0	0	0	0	0	0	9	9
87	1	0	1	0	0	0	0	0	0	2	1	0	0	0	0	0	0	0	0	0	0	0	0	0	0	0	0	0	0	0	0	0	0.221849	2	72	1	1	0	0	0	0	0	0	0	0	1	0	15	16
87	2	0	0	0	0	0	0	0	4.5	1	1	0	0	0	0	0	0	0	0	0	0	0	0	0	0	0	0	0	0	0	0	0	1.52288	2	72	1	1	0	0	0	0	0	0	0	0	1	0	15	16
88	1	0	1	0	1	0	0	1	1.125	1	1	0	0	0	0	0	0	0	0	0	0	0	0	0	0	0	0	0	0	0	0	0	0	1	65	1	1	0	0	0	1	0	0	0	1	0	0	13	13
88	2	0	0	0	0	0	0	0	0.875	2	1	0	0	0	0	0	0	0	0	0	0	0	0	0	0	0	0	0	0	0	0	0	0.221849	1	65	1	1	0	0	0	1	0	0	0	1	0	0	13	13
89	1	0	1	1	0	0	0	1			1	0	0	0	0	0	0	0	0	0	0	0	0	0	0	0	0	0	0	0	0	0	0.0457575	1	75	1	1	1	0	0	0	0	0	0	1	0	0	13	10
89	2	0	0	0	0	0	0	0			1	0	0	0	0	0	0	0	0	0	0	0	0	0	0	0	0	0	0	0	0	0	0.09691	1	75	1	1	1	0	0	0	0	0	0	1	0	0	13	10
90	2	0	1	0	0	0	0	0	-1.875	1	0	0	0	0	0	1	0	0	1	0	0	0	0	0	1	0	0	0	0	0	0	0	0.30103	1	35	0	0	0	0	0	0	0	0	0	0	0	0
91	1	0	1	0	0	0	0	0	0.875	1	0	0	1	0	0	0	0	0	0	0	0	0	0	0	0	0	0	0	0	0	0	0	0.0457575	2	62	0	0	0	0	0	0	0	0	0	0	0	0	12	12
91	2	0	0	0	0	0	0	0	1.5	1	0	0	0	0	0	0	0	0	0	0	0	0	0	0	0	0	0	0	0	0	0	0	0.0457575	2	62	0	0	0	0	0	0	0	0	0	0	0	0	12	12
92	1	0	1	0	0	0	0	0	-0.875	1	0	0	1	0	0	0	0	0	0	0	0	0	0	0	0	0	0	0	0	0	0	0	0.522879	2	70	0	0	0	0	0	0	0	0	0	0	0	0	9	9
92	2	0	0	0	0	0	0	0	-0.5	1	0	0	0	0	0	0	0	0	0	0	0	0	0	0	0	0	0	0	0	0	0	0	0	2	70	0	0	0	0	0	0	0	0	0	0	0	0	9	9
93	1	0	1	0	0	0	0	0	-1.25	2	1	0	0	1	0	0	0	0	0	0	0	0	0	0	0	0	0	0	0	0	0	0	0.522879	1	75	1	1	0	0	0	0	0	0	0	1	0	0	6	6
93	2	0	0	0	0	0	0	0	0.5	2	1	0	0	1	0	0	0	0	0	0	0	0	0	0	0	0	0	0	0	0	0	0	0.0457575	1	75	1	1	0	0	0	0	0	0	0	1	0	0	6	6
94	1	0	1	0	0	0	0	0	-2.75	2	1	0	0	0	0	0	0	0	0	0	0	0	0	0	0	0	0	0	0	0	0	0	0.09691	2	58	1	0	0	0	0	0	0	0	0	0	1	0	4	6
94	2	0	0	0	0	0	0	0	-1.5	1	1	0	0	0	0	0	0	0	0	0	0	0	0	0	0	0	0	0	0	0	0	0	0	2	58	1	0	0	0	0	0	0	0	0	0	1	0	4	6
95	2	0	1	0	0	0	0	0	-0.5	1	1	0	0	0	0	0	0	0	0	0	0	0	0	0	0	0	0	0	0	0	0	0	0	1	40	1	1	0	0	0	0	0	0	0	0	1	0	6	6
96	1	0	1	0	0	0	0	0	-0.375	1	0	0	1	0	0	0	0	0	0	0	0	0	0	0	0	0	0	0	0	0	0	0	0	1	51	0	0	0	0	0	0	0	0	0	0	0	0	14	14
96	2	0	0	0	0	0	0	0	0.25	1	0	0	1	0	0	0	0	0	0	0	0	0	0	0	0	0	0	0	0	0	0	0	0	1	51	0	0	0	0	0	0	0	0	0	0	0	0	14	14
97	1	0	1	0	0	0	0	0	3.25	1	0	0	1	0	0	0	0	0	0	0	0	0	0	0	0	0	0	0	0	0	0	0	0.09691	2	46	0	0	0	0	0	0	0	0	0	1	0	0	7	7
97	2	0	0	0	0	0	0	0	3.75	1	0	0	0	0	0	0	0	0	0	0	0	0	0	0	0	0	0	0	0	0	0	0	2	2	46	0	0	0	0	0	0	0	0	0	1	0	0	7	7
98	1	0	1	0	0	0	0	0	-4.5	1	0	1	1	0	0	0	0	0	0	0	0	0	0	0	0	0	0	0	0	0	0	0	0	2	50	1	0	0	0	0	0	0	0	0	0	0	0	8	8
98	2	0	0	0	0	0	0	0	-4.5	1	0	0	0	0	0	0	0	0	0	0	0	0	0	0	0	0	0	0	0	0	0	0	1	2	50	1	0	0	0	0	0	0	0	0	0	0	0	8	8
99	1	0	1	0	0	0	0	0	0	1	1	0	0	0	0	0	0	0	0	0	0	0	0	0	0	0	0	0	0	0	0	0	0.09691	2	71	1	0	0	0	0	0	0	0	0	0	0	0	7	7
100	1	0	1	0	0	0	0	0	-0.375	2	1	0	0	0	0	0	0	0	0	0	0	0	0	0	0	0	0	0	0	0	0	0	0.154902	2	66	1	1	0	0	0	0	0	0	0	0	0	0	8	8
100	2	0	0	0	0	0	0	0	1	1	1	0	0	0	0	0	0	0	0	0	0	0	0	0	0	0	0	0	0	0	0	0	0.0457575	2	66	1	1	0	0	0	0	0	0	0	0	0	0	8	8
101	1	0	1	0	0	0	0	0	-2	1	1	0	0	0	0	0	0	0	0	0	0	0	0	0	0	0	0	0	0	0	0	0	0.823909	1	70	1	0	0	0	0	0	0	0	0	0	0	0	6	6
101	2	0	0	0	0	0	0	0	1.25	1	1	0	0	0	0	0	0	0	0	0	0	0	0	0	0	0	0	0	0	0	0	0	0.09691	1	70	1	0	0	0	0	0	0	0	0	0	0	0	6	6
102	1	0	1	0	0	0	0	0	-0.5	2	1	0	0	0	0	0	0	0	1	0	0	0	0	0	0	0	0	0	0	0	0	0	0.0457575	1	73	1	0	0	0	0	0	0	0	0	0	0	0	15	15
102	2	0	0	0	0	0	0	0	2.25	1	1	0	0	0	0	0	0	0	0	0	0	0	0	0	0	0	0	0	0	0	0	0	0.154902	1	73	1	0	0	0	0	0	0	0	0	0	0	0	15	15
103	1	0	1	1	0	0	0	1	-1.125	2	1	0	0	0	0	1	0	0	0	0	0	0	0	0	0	0	0	0	0	0	0	0	0.0457575	2	77	1	1	0	0	0	0	0	0	0	0	1	0	11	11
103	2	0	0	1	0	0	0	1	0.25	2	1	0	0	0	0	0	0	0	0	0	0	0	0	0	0	0	0	0	0	0	0	0	0.0457575	2	77	1	1	0	0	0	0	0	0	0	0	1	0	11	11
104	1	0	1	0	0	0	0	0	-8.875	1	1	0	0	0	0	0	0	0	0	0	0	0	0	0	0	0	0	0	0	0	0	0	0	1	47	1	0	0	0	0	0	0	0	0	0	0	0	6	6
104	2	0	0	0	0	0	0	0	-9.25	1	1	0	0	0	0	0	0	0	0	0	0	0	0	0	0	0	0	0	0	0	0	0	0.0457575	1	47	1	0	0	0	0	0	0	0	0	0	0	0	6	6
105	1	0	1	1	0	0	0	1	1.5	1	1	0	0	0	0	0	0	0	0	0	0	0	0	0	0	0	0	0	0	0	0	0	0.30103	1	74	1	0	0	0	0	0	0	0	0	0	1	0	5	5
105	2	0	0	1	0	0	0	1	1.25	1	1	0	0	0	0	0	0	0	0	0	0	0	0	0	0	0	0	0	0	0	0	0	0.154902	1	74	1	0	0	0	0	0	0	0	0	0	1	0	5	5
106	1	0	1	0	0	0	0	0	-2.625	2	1	0	0	1	0	0	0	0	0	0	0	0	0	0	0	0	0	0	0	0	0	0	0.221849	1	68	1	0	0	0	0	0	0	0	0	0	0	0	10	10
106	2	0	0	0	0	0	0	0	-1.75	1	1	0	0	0	0	0	0	0	0	0	0	0	0	0	0	0	0	0	0	0	0	0	0	1	68	1	0	0	0	0	0	0	0	0	0	0	0	10	10
107	1	0	1	0	0	0	0	0	-0.25	2	1	0	0	1	0	0	0	0	0	0	0	0	0	0	0	0	0	0	0	0	0	0	0.154902	2	71	1	0	0	0	0	0	0	0	0	0	0	0	9	9
107	2	0	0	0	0	0	0	0	-2	1	1	0	0	0	0	0	0	0	0	0	0	0	0	0	0	0	0	0	0	0	0	0	0.154902	2	71	1	0	0	0	0	0	0	0	0	0	0	0	9	9
108	1	0	1	0	0	0	0	0	-0.625	1	1	0	0	0	0	0	0	0	0	0	0	0	0	0	0	0	0	0	0	0	0	0	0	1	59	1	0	0	0	0	0	0	0	0	0	0	0
108	2	0	0	0	0	0	0	0	-0.625	1	1	0	0	0	0	0	0	0	0	0	0	0	0	0	0	0	0	0	0	0	0	0	0	1	59	1	0	0	0	0	0	0	0	0	0	0	0
109	1	0	1	0	0	0	0	0	0.25	2	1	0	0	0	0	0	0	0	1	0	0	0	0	0	0	0	0	0	0	0	0	0	0.39794	1	73	1	1	0	0	0	0	0	0	0	0	0	0	8	11
109	2	0	0	0	0	0	0	0	-0.5	2	1	0	0	0	0	0	0	0	0	0	0	0	0	0	0	0	0	0	0	0	0	0	0.69897	1	73	1	1	0	0	0	0	0	0	0	0	0	0	8	11
110	1	0	1	0	0	0	0	0	0	1	1	0	0	0	0	0	0	0	0	0	0	0	0	0	0	0	0	0	0	0	0	0	0	1	58	1	0	0	0	0	0	0	0	0	0	0	0	17	17
110	2	0	0	0	0	0	0	0	0.25	1	1	0	0	0	0	0	0	0	0	0	0	0	0	0	0	0	0	0	0	0	0	0	0.221849	1	58	1	0	0	0	0	0	0	0	0	0	0	0	17	17
111	1	0	1	0	0	0	0	0	0.125	2	1	0	0	0	0	0	0	0	0	0	0	0	0	0	0	0	0	0	0	0	0	0	0.30103	1	53	1	0	0	0	0	0	0	0	0	0	0	0
111	2	0	0	0	0	0	0	0	0.5	1	1	0	0	0	0	0	0	0	0	0	0	0	0	0	0	0	0	0	0	0	0	0	0	1	53	1	0	0	0	0	0	0	0	0	0	0	0
112	1	0	1	0	0	0	0	0	-0.5	1	1	0	0	0	0	0	0	0	0	0	0	0	0	0	0	0	0	0	0	0	0	0	0.0457575	2	64	1	1	0	0	0	0	0	0	0	0	0	0	9	9
112	2	0	0	0	0	0	0	0	-1.875	1	1	0	0	0	0	0	0	0	0	0	0	0	0	0	0	0	0	0	0	0	0	0	0.154902	2	64	1	1	0	0	0	0	0	0	0	0	0	0	9	9
113	1	0	1	0	0	0	0	0	-0.125	2	1	0	0	0	0	0	0	0	1	0	0	0	0	0	0	0	0	0	0	0	0	0	0.39794	1	60	1	0	0	0	0	0	0	0	0	0	0	0	8	8
113	2	0	0	0	0	0	0	0	0.75	2	1	0	0	0	0	0	0	0	0	0	0	0	0	0	0	0	0	0	0	0	0	0	0.522879	1	60	1	0	0	0	0	0	0	0	0	0	0	0	8	8
114	1	0	1	0	0	0	0	0	-0.25	1	1	0	0	0	0	0	0	0	0	0	0	0	0	0	0	0	0	0	0	0	0	0	0.30103	1	58	1	1	0	0	0	0	0	0	0	0	0	0	6	6
114	2	0	0	0	0	0	0	0	1.25	1	1	0	0	0	0	0	0	0	0	0	0	0	0	0	0	0	0	0	0	0	0	0	0.0457575	1	58	1	1	0	0	0	0	0	0	0	0	0	0	6	6
115	1	0	1	0	0	0	0	0	1.375	1	1	0	0	0	0	0	0	0	0	0	0	0	0	0	0	0	0	0	0	0	0	0	0	2	65	1	0	0	0	0	0	0	0	0	0	0	0	15	15
115	2	0	0	0	0	0	0	0	1.375	1	1	0	0	0	0	0	0	0	0	0	0	0	0	0	0	0	0	0	0	0	0	0	0	2	65	1	0	0	0	0	0	0	0	0	0	0	0	15	15
116	1	0	1	0	0	0	0	0	-4.25	1	1	0	0	0	0	0	0	0	0	0	0	0	0	0	0	0	0	0	0	0	0	0	0	1	40	1	0	0	0	0	0	0	0	0	0	0	0	6	6
116	2	0	0	0	0	0	0	0	-3.5	1	1	0	0	0	0	0	0	0	0	0	0	0	0	0	0	0	0	0	0	0	0	0	0.09691	1	40	1	0	0	0	0	0	0	0	0	0	0	0	6	6
117	1	0	1	0	0	0	0	0	0.625	1	1	0	0	0	0	0	0	0	0	0	0	0	0	0	0	0	0	0	0	0	0	0	0.0457575	1	53	1	0	0	0	0	0	0	0	0	0	0	0	10	10
117	2	0	0	0	0	0	0	0	-0.375	2	1	0	0	0	0	0	0	0	0	0	0	0	0	0	0	0	0	0	0	0	0	0	1	1	53	1	0	0	0	0	0	0	0	0	0	0	0	10	10
118	1	0	1	1	0	0	0	1	-0.75	1	1	0	0	0	0	0	0	0	0	0	0	0	0	0	0	0	0	0	0	0	0	0	0	1	61	1	0	0	0	0	0	0	0	0	0	0	0	6	8
118	2	0	0	0	0	0	0	0	-0.625	1	1	0	0	0	0	0	0	0	0	0	0	0	0	0	0	0	0	0	0	0	0	0	0	1	61	1	0	0	0	0	0	0	0	0	0	0	0	6	8
119	1	0	1	0	0	0	0	0	1.25	1	1	0	1	0	0	0	0	0	0	0	0	0	0	0	0	0	0	0	0	0	0	0	0	1	67	1	0	0	0	0	0	0	0	0	0	0	0
119	2	0	0	0	0	0	0	0	1.75	1	0	0	0	0	0	0	0	0	0	0	0	0	0	0	0	0	0	0	0	0	0	0	0	1	67	1	0	0	0	0	0	0	0	0	0	0	0
120	1	0	1	0	0	0	0	0	1.5	1	1	0	1	0	0	0	0	0	0	0	0	0	0	0	0	0	0	0	0	0	0	0	1	1	52	1	0	0	0	0	0	0	0	0	0	0	0	6	5
120	2	0	0	0	0	0	0	0	1.875	1	1	0	0	0	0	0	0	0	0	0	0	0	0	0	0	0	0	0	0	0	0	0	0.522879	1	52	1	0	0	0	0	0	0	0	0	0	0	0	6	5
121	1	0	1	0	0	0	0	0	-0.25	1	1	0	0	0	0	0	0	0	0	0	0	0	0	0	0	0	0	0	0	0	0	0	0.154902	1	50	1	0	0	0	0	0	0	0	0	0	0	0	19	19
121	2	0	0	0	0	0	0	0	-0.125	1	1	0	0	0	0	0	0	0	0	0	0	0	0	0	0	0	0	0	0	0	0	0	0.0457575	1	50	1	0	0	0	0	0	0	0	0	0	0	0	19	19
122	1	0	1	0	0	0	0	0	-1.25	1	1	0	0	0	0	0	0	0	0	0	0	0	0	0	0	0	0	0	0	0	0	0	1.09691	1	61	1	1	0	0	0	0	0	0	0	1	0	0	9	9
122	2	0	0	0	0	0	0	0	-0.25	1	1	0	0	0	0	0	0	0	0	0	0	0	0	0	0	0	0	0	0	0	0	0	0.221849	1	61	1	1	0	0	0	0	0	0	0	1	0	0	9	9
123	2	0	1	0	0	0	0	0	0.75	1	1	0	0	0	0	0	0	0	0	0	0	0	0	0	0	0	0	0	0	0	0	0	0.0457575	1	74	1	1	0	0	0	0	0	0	0	0	0	0	14	14
124	1	0	1	0	0	0	0	0	-2	1	1	0	0	0	0	0	0	0	0	0	0	0	0	0	0	0	0	0	0	0	0	0	0	1	64	1	0	0	0	0	0	0	0	0	0	0	0	12	14
124	2	0	0	0	0	0	0	0	-1.5	1	1	0	0	0	0	0	0	0	0	0	0	0	0	0	0	0	0	0	0	0	0	0	0.522879	1	64	1	0	0	0	0	0	0	0	0	0	0	0	12	14
125	1	0	1	0	0	0	0	0	0	2	1	0	0	0	0	0	0	0	0	0	0	0	0	0	0	0	0	0	0	0	0	0	0	2	71	1	1	0	0	0	0	0	0	0	0	0	0	11	11
125	2	0	0	0	0	0	0	0	-0.375	2	1	0	0	0	0	0	0	0	0	0	0	0	0	0	0	0	0	0	0	0	0	0	0.221849	2	71	1	1	0	0	0	0	0	0	0	0	0	0	11	11
126	1	0	1	1	0	0	0	1	0.625	2	0	0	1	1	0	1	0	0	1	0	0	0	0	0	0	0	0	0	0	0	0	0	0.0457575	2	84	0	0	0	0	0	0	0	0	0	0	0	0	6	6
126	2	0	0	1	1	0	0	1	0	2	0	0	0	0	0	1	0	0	0	0	0	0	0	0	0	0	0	0	0	0	0	0	0.30103	2	84	0	0	0	0	0	0	0	0	0	0	0	0	6	6
127	1	0	1	1	0	0	0	1	0.25	2	0	0	1	0	0	0	0	0	0	0	0	0	0	0	0	0	0	0	0	0	0	0	0	1	55	0	0	0	0	0	0	0	0	0	0	0	0	16	14
127	2	0	0	0	0	0	0	0	0.625	1	0	0	0	0	0	0	0	0	0	0	0	0	0	0	0	0	0	0	0	0	0	0	0	1	55	0	0	0	0	0	0	0	0	0	0	0	0	16	14
128	1	0	1	0	0	0	0	0	-2.25	1	0	0	0	0	0	0	0	1	0	0	0	0	0	0	0	0	0	0	0	0	0	0	0.221849	2	57	0	0	0	0	0	0	0	0	0	0	0	0	9	7
128	2	0	0	0	0	0	0	0	-0.875	1	0	0	0	0	0	0	0	1	0	0	0	0	0	0	0	0	0	0	0	0	0	0	0.09691	2	57	0	0	0	0	0	0	0	0	0	0	0	0	9	7
129	1	0	1	0	0	0	0	0	1.25	1	0	0	1	0	0	0	0	0	0	0	0	0	0	0	0	0	0	0	0	0	0	0	0.221849	2	80	0	1	0	0	0	0	0	0	0	0	0	0	13	13
129	2	0	0	0	0	0	0	0	1	1	0	0	0	0	0	0	0	0	0	0	0	0	0	0	0	0	0	0	0	0	0	0	0	2	80	0	1	0	0	0	0	0	0	0	0	0	0	13	13
130	1	0	1	0	0	0	0	0	-4.25	1	0	0	0	0	0	0	0	1	0	0	0	0	0	0	0	0	0	0	0	0	0	0	2	2	35	0	0	0	0	0	0	0	0	0	0	0	0	9	9
130	2	0	0	0	0	0	0	0	-5.375	1	0	0	0	0	0	0	0	0	0	0	0	0	0	0	0	0	0	0	0	0	0	0	2	2	35	0	0	0	0	0	0	0	0	0	0	0	0	9	9
131	1	0	1	0	0	0	0	0	0.375	1	0	0	0	1	0	0	0	0	1	0	0	0	0	0	0	0	0	0	0	0	0	0	0.154902	1	76	1	1	0	0	0	0	0	0	0	0	0	0	12	12
131	2	0	0	0	0	0	0	0	0	1	0	0	0	0	0	0	0	0	0	0	0	0	0	0	0	0	0	0	0	0	0	0	0	1	76	1	1	0	0	0	0	0	0	0	0	0	0	12	12
132	1	0	1	0	1	0	0	1	0.625	1	1	0	0	0	0	0	0	0	0	0	0	0	0	0	0	0	0	0	0	0	0	0	0	1	69	1	0	0	0	0	0	0	0	0	0	0	0	8	9
132	2	0	0	0	1	0	0	1	-0.25	2	1	0	0	0	0	0	0	0	0	0	0	0	0	0	0	0	0	0	0	0	0	0	0.09691	1	69	1	0	0	0	0	0	0	0	0	0	0	0	8	9
133	1	0	1	0	0	0	0	0	-0.25	2	1	0	0	1	0	0	0	0	0	0	0	0	0	0	0	0	0	0	0	0	0	0	0	2	76	1	1	0	0	0	0	0	1	0	1	0	0	22	22
133	2	0	0	0	0	0	0	0	1.375	2	1	0	0	0	0	0	0	0	0	0	0	0	0	0	0	0	0	0	0	0	0	0	0	2	76	1	1	0	0	0	0	0	1	0	1	0	0	22	22
134	1	0	1	0	0	0	0	0	3	1	0	0	1	1	0	0	0	0	0	0	0	0	0	0	0	0	0	0	0	0	0	0	0	2	75	0	1	0	0	0	0	0	0	0	0	0	0	21	21
134	2	0	0	0	0	0	0	0	0.125	2	0	0	0	0	0	0	0	0	0	0	0	0	0	0	0	0	0	0	0	0	0	0	0.154902	2	75	0	1	0	0	0	0	0	0	0	0	0	0	21	21
135	1	0	1	0	0	0	0	0	0	1	0	0	0	1	0	0	0	0	0	0	1	0	0	0	0	0	0	0	0	0	0	0	0	2	47	0	0	0	0	0	0	0	0	0	0	0	0	8	8
135	2	0	0	0	0	0	0	0	0	1	0	0	0	0	0	0	0	0	0	0	0	0	0	0	0	0	0	0	0	0	0	0	0	2	47	0	0	0	0	0	0	0	0	0	0	0	0	8	8
136	1	0	1	0	0	0	0	0	0.125	2	1	0	0	1	0	0	0	0	0	0	0	0	0	0	0	0	0	0	0	0	0	0	0.30103	2	79	1	0	0	0	0	0	0	0	0	0	0	0	12	9
136	2	0	0	0	0	0	0	0	-0.125	2	1	0	0	1	0	0	0	0	0	0	0	0	0	0	0	0	0	0	0	0	0	0	0.221849	2	79	1	0	0	0	0	0	0	0	0	0	0	0	12	9
137	1	0	1	0	0	0	0	0	-7	1	0	0	0	0	0	0	0	0	0	0	0	0	0	0	0	0	0	0	0	0	0	0	0	2	20	0	0	0	0	0	0	0	0	0	0	0	0	5	5
137	2	0	0	0	0	0	0	0	-6.5	1	0	0	0	0	0	0	0	0	0	0	0	0	0	0	0	0	0	0	0	0	0	0	0	2	20	0	0	0	0	0	0	0	0	0	0	0	0	5	5
138	1	0	1	0	0	0	0	0	-4.25	1	0	0	0	0	0	0	0	0	0	0	0	1	0	0	0	0	0	0	0	0	0	0	0.30103	1	33	0	0	0	0	0	0	0	0	0	0	0	0	9	9
138	2	0	0	0	0	0	0	0	-5.125	1	0	0	0	0	0	0	0	0	0	0	0	0	0	0	0	0	0	0	0	0	0	0	0	1	33	0	0	0	0	0	0	0	0	0	0	0	0	9	9
139	1	0	1	0	0	0	0	0	0.375	2	0	0	1	0	0	0	0	0	0	0	0	0	0	0	0	0	0	0	0	0	0	0	0.0457575	2	81	0	0	0	0	0	0	0	0	0	0	0	0	8	8
139	2	0	0	0	0	0	0	0	0.875	1	0	0	0	0	0	0	0	0	0	0	0	0	0	0	0	0	0	0	0	0	0	0	0	2	81	0	0	0	0	0	0	0	0	0	0	0	0	8	8
140	1	0	1	1	0	0	0	1	1	1	0	0	0	0	0	0	0	0	0	0	0	0	0	0	0	0	0	0	0	0	0	0	0.0457575	2	47	0	0	0	0	0	0	0	0	0	0	0	0	6	6
140	2	0	0	1	0	0	0	1	0.75	1	0	0	0	0	0	0	0	0	0	0	0	0	0	0	0	0	0	0	0	0	0	0	0.0457575	2	47	0	0	0	0	0	0	0	0	0	0	0	0	6	6
141	1	0	1	0	0	0	0	0	0	2	1	0	0	0	0	0	0	0	0	0	0	0	0	0	0	0	0	0	0	0	0	0	0.39794	1	59	1	1	0	0	0	0	0	0	0	0	0	0	9	9
141	2	0	0	0	0	0	0	0	-0.5	2	1	0	0	0	0	0	0	0	0	0	0	0	0	0	0	0	0	0	0	0	0	0	0.0457575	1	59	1	1	0	0	0	0	0	0	0	0	0	0	9	9
142	1	0	1	0	0	0	0	0	-1.25	1	0	0	0	1	0	0	0	1	0	0	0	0	0	0	0	0	0	0	0	0	0	0	0	2	62	0	0	0	0	0	0	0	0	0	0	0	0	8	9
142	2	0	0	0	0	0	0	0	-1	1	0	0	0	0	0	0	0	1	0	0	0	0	0	0	0	0	0	0	0	0	0	0	0	2	62	0	0	0	0	0	0	0	0	0	0	0	0	8	9
143	1	0	1	0	0	0	0	0	-1	2	1	0	0	1	0	1	0	0	0	0	0	0	0	0	0	0	0	0	0	0	0	0	0.09691	2	70	1	0	0	0	0	0	0	0	0	0	0	0	7	7
143	2	0	0	0	1	1	1	1	-1	2	1	0	0	0	0	0	0	0	0	0	0	0	0	0	0	0	0	0	0	0	0	0	1.69897	2	70	1	0	0	0	0	0	0	0	0	0	0	0	7	7
144	1	0	1	0	0	0	0	0	-0.5	2	1	0	0	0	0	0	0	0	0	0	0	0	0	0	0	0	0	0	0	0	0	0	0.69897	2	67	1	1	0	0	0	0	0	0	0	0	0	0	16	16
144	2	0	0	0	0	0	0	0	-1	2	1	0	0	0	0	0	0	0	0	0	0	0	0	0	0	0	0	0	0	0	0	0	0.69897	2	67	1	1	0	0	0	0	0	0	0	0	0	0	16	16
145	1	0	1	0	0	0	0	0	0.375	1	0	0	1	0	0	0	0	0	0	0	0	0	0	0	0	0	0	0	0	0	0	0	0	1	60	0	0	0	0	0	0	0	0	0	0	0	0	12	12
145	2	0	0	0	0	0	0	0	0.125	1	0	0	0	0	0	0	0	0	0	0	0	0	0	0	0	0	0	0	0	0	0	0	0	1	60	0	0	0	0	0	0	0	0	0	0	0	0	12	12
146	1	0	1	0	0	0	0	0	-0.75	1	0	0	0	0	0	0	0	0	0	0	1	0	0	0	0	0	0	0	0	0	0	0	0	2	45	0	0	0	0	0	0	0	0	0	0	0	0	4	4
146	2	0	0	0	0	0	0	0	-0.75	1	0	0	0	0	0	0	0	0	0	0	0	0	0	0	0	0	0	0	0	0	0	0	0	2	45	0	0	0	0	0	0	0	0	0	0	0	0	4	4
147	2	0	1	0	0	0	0	0			0	0	0	0	0	0	0	0	0	0	0	0	0	0	0	0	0	0	0	0	0	0	0	1	33	0	0	0	0	0	0	0	0	0	0	0	0	12	12
148	1	0	1	0	0	0	0	0	0	1	0	0	0	0	0	0	0	0	0	1	0	0	0	0	1	0	0	0	0	0	0	0	0	1	66	1	1	0	1	1	1	0	0	0	0	0	0	13	10
148	2	0	0	0	0	0	0	0	0.5	1	0	0	0	0	0	0	0	0	0	0	0	0	0	0	1	0	0	0	0	0	0	0	0	1	66	1	1	0	1	1	1	0	0	0	0	0	0	13	10
149	1	0	1	1	0	0	0	1	-1.5	2	0	0	0	1	0	1	0	0	1	0	0	0	0	0	0	0	0	0	0	0	0	0	0	1	74	0	0	0	0	0	0	0	0	0	0	1	0	8	6
150	1	0	1	0	0	0	0	0	0	1	0	0	1	1	0	0	0	0	0	0	0	0	0	0	0	0	0	0	0	0	0	0	0	2	62	0	0	0	0	0	0	0	0	0	0	0	0	6	8
150	2	0	0	0	0	0	0	0	0.375	2	0	0	0	0	0	0	0	0	0	0	0	0	0	0	0	0	0	0	0	0	0	0	0.30103	2	62	0	0	0	0	0	0	0	0	0	0	0	0	6	8
151	1	0	1	0	0	0	0	0	-1.125	1	1	0	0	1	0	0	0	0	1	1	0	0	0	0	0	0	0	0	0	0	0	0	0.221849	1	77	1	0	0	0	0	0	0	0	0	0	1	0	18	18
152	1	0	1	0	0	0	0	0	0	1	0	0	1	0	0	0	0	0	0	0	0	0	0	0	0	0	0	0	0	0	0	0	0	1	61	0	1	0	0	0	0	0	0	0	0	0	0	10	12
152	2	0	0	0	0	0	0	0	0.5	1	0	0	0	0	0	0	0	0	0	0	0	0	0	0	0	0	0	0	0	0	0	0	0	1	61	0	1	0	0	0	0	0	0	0	0	0	0	10	12
153	1	0	1	0	0	0	0	0	0.5	1	0	0	0	0	0	0	0	1	0	0	0	0	0	0	0	0	0	0	0	0	0	0	0	1	61	1	1	0	0	0	0	0	0	0	0	1	0	11	11
153	2	0	0	0	0	0	0	0	0.125	1	0	0	0	0	0	0	0	1	0	0	0	0	0	0	0	0	0	0	0	0	0	0	0	1	61	1	1	0	0	0	0	0	0	0	0	1	0	11	11
154	1	0	1	0	0	0	0	0	1.5	1	0	0	0	0	0	0	0	0	0	0	0	0	0	0	0	0	0	0	0	0	0	0	0	1	73	0	1	0	0	0	0	0	0	0	0	1	0	13	13
154	2	0	0	0	0	0	0	0	1.75	1	0	0	0	0	0	0	0	0	0	0	0	0	0	0	0	0	0	0	0	0	1	0	0.0457575	1	73	0	1	0	0	0	0	0	0	0	0	1	0	13	13
155	1	0	1	0	0	0	0	0	-1.25	1	1	0	1	1	0	0	0	0	0	0	0	0	0	0	0	0	0	0	0	0	0	0	0.221849	2	68	1	1	0	0	0	0	0	0	0	0	0	0	8	8
155	2	0	0	0	0	0	0	0	0.25	2	1	0	0	0	0	0	0	0	0	0	0	0	0	0	0	0	0	0	0	0	0	0	0	2	68	1	1	0	0	0	0	0	0	0	0	0	0	8	8
156	1	0	1	1	0	1	0	1	-1	2	0	0	1	0	0	0	0	0	0	0	0	0	0	0	0	0	0	0	0	0	0	0	0	1	76	0	1	0	0	0	0	0	0	0	0	1	0	12	12
156	2	0	0	0	0	0	0	0	0.25	2	0	0	0	0	0	0	0	0	0	0	0	0	0	0	0	0	0	0	0	0	0	0	0.522879	1	76	0	1	0	0	0	0	0	0	0	0	1	0	12	12
157	1	0	1	0	0	0	0	0	-0.625	1	0	0	1	0	0	0	0	0	0	0	0	0	0	0	0	0	0	0	0	0	0	0	0	1	62	0	0	0	0	0	0	0	0	0	0	0	0	15	17
157	2	0	0	0	0	0	0	0	-1.625	1	0	0	0	0	0	0	0	0	0	0	0	0	0	0	0	0	0	0	0	0	0	0	0.0457575	1	62	0	0	0	0	0	0	0	0	0	0	0	0	15	17
158	1	0	1	1	0	0	0	1	-0.125	2	1	0	0	0	0	0	0	0	0	0	0	0	0	0	0	0	0	0	0	0	0	0	0.221849	1	64	1	1	0	0	0	0	0	0	0	0	0	0	14	14
158	2	0	0	0	0	0	0	0	-0.875	2	1	0	0	0	0	0	0	0	0	0	0	0	0	0	0	0	0	0	0	0	0	0	0.154902	1	64	1	1	0	0	0	0	0	0	0	0	0	0	14	14
159	1	0	1	0	0	0	0	0	0.5	1	1	0	0	0	0	0	0	0	0	0	0	0	0	0	0	0	0	0	0	0	0	0	0	2	63	1	0	0	0	0	0	0	0	0	0	0	0	2	2
159	2	0	0	0	0	0	0	0	0.375	1	1	0	0	0	0	0	0	0	0	0	0	0	0	0	0	0	0	0	0	0	0	0	0	2	63	1	0	0	0	0	0	0	0	0	0	0	0	2	2
160	1	0	1	1	0	0	0	1	-1.875	1	0	0	1	0	0	0	0	0	0	0	0	0	0	0	0	0	0	0	0	0	0	0	0	1	58	0	1	0	0	0	0	0	0	0	0	0	0	12	14
160	2	0	0	1	0	0	0	1	-2.125	1	0	0	0	0	0	0	0	0	0	0	0	0	0	0	0	0	0	0	0	0	0	0	0	1	58	0	1	0	0	0	0	0	0	0	0	0	0	12	14
161	1	0	1	0	0	0	0	0	-0.625	1	0	0	1	0	0	0	0	0	0	0	0	0	0	0	0	0	0	0	0	0	0	0	0	1	51	0	0	0	0	0	0	0	0	0	0	0	0	13	10
161	2	0	0	0	0	0	0	0	-1.5	1	0	0	0	0	0	0	0	0	0	0	0	0	0	0	0	0	0	0	0	0	0	0	0	1	51	0	0	0	0	0	0	0	0	0	0	0	0	13	10
162	1	0	1	0	0	0	0	0	-3.875	1	0	0	1	0	0	0	0	0	0	0	0	0	0	0	0	0	0	0	0	0	0	0	0.0457575	1	30	0	0	0	0	0	0	0	0	0	0	0	0	7	7
162	2	0	0	0	0	0	0	0	-3	1	0	0	0	0	0	0	0	0	0	0	0	0	0	0	0	0	0	0	0	0	0	0	0.0457575	1	30	0	0	0	0	0	0	0	0	0	0	0	0	7	7
163	1	0	1	0	0	0	0	0	-3.75	1	0	0	0	0	0	0	0	0	0	0	0	0	0	0	1	0	0	0	0	0	0	0	1.30103	2	25	0	0	0	0	0	0	0	0	0	0	0	0	9	11
163	2	0	0	0	1	0	0	1	-3.25	1	0	0	0	0	0	0	0	0	0	0	0	0	0	0	1	0	0	0	0	0	0	0	0	2	25	0	0	0	0	0	0	0	0	0	0	0	0	9	11
164	1	0	1	0	0	0	0	0	0.375	2	1	0	0	0	0	0	0	0	0	0	0	0	0	0	0	0	0	0	0	0	0	0	0.221849	2	81	1	0	0	0	0	0	0	0	0	0	0	0	11	11
164	2	0	0	0	0	0	0	0	0.5	2	1	0	0	0	0	0	0	0	0	0	0	0	0	0	0	0	0	0	0	0	0	0	0.30103	2	81	1	0	0	0	0	0	0	0	0	0	0	0	11	11
165	1	0	1	0	0	0	0	0	-1.5	1	0	0	0	0	0	0	0	1	0	0	0	0	0	0	0	0	0	0	0	0	0	0	0.30103	2	60	0	0	0	0	0	0	0	0	0	0	0	0	5	5
165	2	0	0	0	0	0	0	0	-2.5	1	0	0	0	0	0	0	0	1	0	0	0	0	0	0	0	0	0	0	0	0	0	0	0.30103	2	60	0	0	0	0	0	0	0	0	0	0	0	0	5	5
166	1	0	1	0	0	0	0	0	-0.875	1	0	0	1	0	0	0	0	0	0	0	0	0	0	0	0	0	0	0	0	0	0	0	0	1	56	0	1	0	0	0	0	0	0	0	0	0	0	8	8
166	2	0	0	0	0	0	0	0	-0.5	1	0	0	0	0	0	0	0	0	0	0	0	0	0	0	0	0	0	0	0	0	0	0	0.30103	1	56	0	1	0	0	0	0	0	0	0	0	0	0	8	8
167	1	0	1	0	0	0	0	0	-3.75	1	0	0	0	0	0	0	0	0	0	0	0	0	0	0	1	0	0	0	0	0	0	0	0.221849	2	26	0	0	0	0	0	0	0	0	0	0	0	0	6	6
167	2	0	0	0	0	0	0	0	-3.125	1	0	0	0	0	0	0	0	0	0	0	0	0	0	0	0	0	0	0	0	0	0	0	0	2	26	0	0	0	0	0	0	0	0	0	0	0	0	6	6
168	1	0	1	0	0	0	0	0	0.75	1	0	0	1	0	0	1	0	0	0	0	0	0	0	0	0	0	0	0	0	0	0	0	0	2	41	1	0	0	0	0	0	0	0	0	0	0	0	7	7
168	2	0	0	0	0	0	0	0	0	1	0	0	0	0	0	0	0	0	0	0	0	0	0	0	0	0	0	0	0	0	0	0	0.09691	2	41	1	0	0	0	0	0	0	0	0	0	0	0	7	7
169	1	0	1	0	0	0	0	0	-0.125	2	0	0	1	0	0	0	0	1	1	0	0	0	0	0	0	0	0	0	0	0	0	0	0	1	51	0	0	0	0	0	0	0	0	0	0	0	0	8	10
169	2	0	0	0	0	0	0	0	0	2	0	0	0	0	0	0	0	0	0	0	0	0	0	0	0	0	0	0	0	0	0	0	0.30103	1	51	0	0	0	0	0	0	0	0	0	0	0	0	8	10
170	1	0	1	0	0	0	0	0	0.75	1	0	0	1	1	0	0	0	0	0	0	0	0	0	0	0	0	0	0	0	0	0	0	0.154902	2	62	0	0	0	0	0	0	0	0	0	0	0	0	12	12
170	2	0	0	0	0	0	0	0	0.75	1	0	0	0	0	0	0	0	0	0	0	0	0	0	0	0	0	0	0	0	0	0	0	0	2	62	0	0	0	0	0	0	0	0	0	0	0	0	12	12
171	1	0	1	0	0	0	0	0	-0.625	1	0	0	0	0	0	0	0	0	0	0	0	0	0	0	0	0	0	0	0	0	0	0	0	1	57	1	1	0	0	0	0	0	0	0	0	0	0	11	11
171	2	0	0	0	0	0	0	0	-3.125	1	0	0	0	0	0	0	0	0	0	0	0	0	0	0	0	0	0	0	0	0	0	0	0.154902	1	57	1	1	0	0	0	0	0	0	0	0	0	0	11	11
172	1	0	1	0	0	0	0	0	10.75	2	0	0	0	0	0	0	0	0	0	0	0	0	0	0	0	0	0	0	0	0	0	0	0.30103	1	64	0	1	0	0	0	0	0	0	0	0	0	0	11	8
172	2	0	0	0	0	0	0	0	1.25	2	0	0	0	0	0	0	0	0	0	0	0	1	0	0	0	0	0	0	0	0	0	0	0.823909	1	64	0	1	0	0	0	0	0	0	0	0	0	0	11	8
173	1	0	1	0	0	0	0	0	4.75	1	0	0	0	0	0	0	0	0	0	0	0	0	0	0	0	0	0	0	0	1	0	0	0.920819	1	13	0	0	0	0	0	0	0	0	0	0	0	0	11	11
173	2	0	0	0	0	0	0	0	2	1	0	0	0	0	0	0	0	0	0	0	0	0	0	0	0	0	0	0	0	1	0	0	0.69897	1	13	0	0	0	0	0	0	0	0	0	0	0	0	11	11
174	1	0	1	1	1	0	0	1	-0.625	1	0	0	1	1	0	0	0	0	0	0	0	0	0	0	0	0	0	0	0	0	0	0	0	2	65	1	0	0	0	0	0	0	0	0	0	0	0	18	18
174	2	0	0	0	0	0	0	0	-0.625	1	0	0	0	0	0	0	0	0	0	0	0	0	0	0	0	0	0	0	0	0	0	0	0.154902	2	65	1	0	0	0	0	0	0	0	0	0	0	0	18	18
175	1	0	1	0	0	0	0	0	-1.75	1	0	0	0	0	0	0	0	1	0	0	1	0	0	0	0	0	0	0	0	0	0	0	0	1	42	0	0	0	0	0	0	0	0	0	0	0	0	10	8
175	2	0	0	0	0	0	0	0	-1.125	1	0	0	0	0	0	0	0	1	0	0	0	0	0	0	0	0	0	0	0	0	0	0	0	1	42	0	0	0	0	0	0	0	0	0	0	0	0	10	8
176	1	0	1	0	0	0	0	0	0.25	1	0	0	1	0	0	0	0	0	0	0	0	0	0	0	0	0	0	0	0	0	0	0	0.823909	1	58	0	0	0	0	0	0	0	0	0	0	0	0	9	9
176	2	0	0	0	0	0	0	0	0.25	1	0	0	0	0	0	0	0	0	0	0	0	0	0	0	0	0	0	0	0	0	0	0	0	1	58	0	0	0	0	0	0	0	0	0	0	0	0	9	9
177	1	0	1	0	0	0	0	0	1.25	1	0	0	0	0	0	0	0	0	0	0	0	0	0	0	0	0	0	0	0	0	0	0	3	2	44	0	0	0	0	0	0	0	1	0	0	0	0	9	9
177	2	0	0	0	0	0	0	0	1	1	0	0	0	0	0	0	0	0	0	0	0	0	0	0	0	0	0	0	0	0	0	0	1.09691	2	44	0	0	0	0	0	0	0	1	0	0	0	0	9	9
178	1	0	1	0	0	0	0	0	-0.25	1	0	0	0	0	0	1	0	0	0	0	1	0	0	0	0	0	0	0	0	0	0	0	0.522879	2	38	0	0	0	0	0	0	0	0	0	0	0	0	5	3
178	2	0	0	0	0	0	0	0	-0.5	1	0	0	0	0	0	0	0	0	0	0	0	0	0	0	0	0	0	0	0	0	0	0	0	2	38	0	0	0	0	0	0	0	0	0	0	0	0	5	3
179	1	0	1	1	1	1	0	1	1.5	1	0	0	0	0	0	0	0	0	0	0	0	0	0	0	0	0	0	0	0	0	0	0	1.30103	2	56	1	1	0	0	0	0	0	0	0	0	1	0	4	6
179	2	0	0	1	0	0	0	1	1.625	1	0	0	0	0	0	0	0	0	0	0	0	0	0	0	0	0	0	0	0	0	0	0	0	2	56	1	1	0	0	0	0	0	0	0	0	1	0	4	6
180	1	0	1	0	0	0	0	0	-0.5	1	0	0	1	1	0	0	0	0	0	0	0	0	0	0	0	0	0	0	0	0	0	0	0.154902	2	45	0	1	0	0	0	0	0	0	0	0	0	0	10	9
180	2	0	0	0	0	0	0	0	-0.625	1	0	0	0	0	0	0	0	0	0	0	0	0	0	0	0	0	0	0	0	0	0	0	0	2	45	0	1	0	0	0	0	0	0	0	0	0	0	10	9
181	1	0	1	0	0	0	0	0	-1	1	0	0	0	0	0	0	0	0	0	0	0	0	0	0	0	1	0	0	0	0	0	0	0	2	9	0	0	0	0	0	0	0	0	0	0	0	0	6	6
181	2	0	0	0	0	0	0	0	-1.5	1	0	0	0	0	0	0	0	0	0	0	0	0	0	0	0	1	0	0	0	0	0	0	0	2	9	0	0	0	0	0	0	0	0	0	0	0	0	6	6
182	1	0	1	0	0	0	0	0	0.25	1	0	0	1	0	0	0	0	0	0	0	0	0	0	0	0	0	0	0	0	0	0	0	0.221849	1	69	0	0	0	0	0	0	0	0	0	0	0	0	12	12
182	2	0	0	0	0	0	0	0	1.25	1	0	0	0	0	0	0	0	0	0	0	0	0	0	0	0	0	0	0	0	0	0	0	0	1	69	0	0	0	0	0	0	0	0	0	0	0	0	12	12
183	1	0	1	0	0	0	0	0	-4	1	0	0	0	1	0	0	0	0	0	0	0	0	0	0	0	0	0	0	0	0	0	0	0	2	43	0	0	0	0	0	0	0	0	0	0	0	0	5	3
183	2	0	0	0	0	0	0	0	-4	1	0	0	0	0	0	0	0	0	0	0	0	0	0	0	0	0	0	0	0	0	0	0	0	2	43	0	0	0	0	0	0	0	0	0	0	0	0	5	3
184	1	0	1	0	0	0	0	0	1	1	0	0	1	0	0	0	0	0	1	0	0	0	0	0	0	0	0	0	0	0	0	0	0.30103	1	63	0	0	0	0	0	0	0	0	0	0	0	0	12	12
184	2	0	0	1	0	0	0	1	0.25	1	0	0	0	0	0	0	0	0	0	0	0	0	0	0	0	0	0	0	0	0	0	0	0	1	63	0	0	0	0	0	0	0	0	0	0	0	0	12	12
185	1	0	1	0	0	0	0	0	-2.125	1	0	0	0	0	0	0	0	0	0	0	0	0	0	0	0	0	0	0	0	0	0	0	0	2	52	0	0	0	0	0	0	0	0	0	0	0	0	8	9
185	2	0	0	0	0	0	0	0	-2.75	1	0	0	0	0	0	0	0	0	0	0	0	0	0	0	0	0	0	1	0	0	0	0	0.0457575	2	52	0	0	0	0	0	0	0	0	0	0	0	0	8	9
186	1	0	1	0	0	0	0	0	-1.5	1	0	0	0	0	0	0	0	1	0	0	0	0	0	0	0	0	0	0	1	0	0	0	0	2	29	0	0	0	0	0	0	0	0	0	0	0	0	8	9
186	2	0	0	0	0	0	0	0	-2	1	0	0	0	0	0	0	0	0	0	0	0	0	0	0	0	0	0	0	1	0	0	0	0	2	29	0	0	0	0	0	0	0	0	0	0	0	0	8	9
187	1	0	1	0	0	0	0	0	-7.5	2	0	0	0	0	1	0	0	0	0	0	0	0	0	0	0	0	0	0	0	0	0	0	0.69897	2	32	0	0	0	0	0	0	0	0	0	0	0	0	13	11
187	2	0	0	0	0	0	0	0	-3.5	2	0	0	0	0	0	0	0	0	0	0	0	0	0	0	0	0	0	0	0	0	0	0	3	2	32	0	0	0	0	0	0	0	0	0	0	0	0	13	11
188	1	0	1	0	0	1	0	1	-1	1	0	0	1	0	0	0	0	0	0	0	0	0	0	0	0	0	0	0	0	0	0	0	0	2	40	0	0	0	0	0	1	0	0	0	0	0	0	11	11
188	2	0	0	0	0	0	0	0	-1.125	1	0	0	0	0	0	0	0	0	0	0	0	0	0	0	0	0	0	0	0	0	0	0	0.30103	2	40	0	0	0	0	0	1	0	0	0	0	0	0	11	11
189	1	0	1	0	0	0	0	0	-2.25	1	0	0	0	0	0	0	0	0	0	0	0	0	0	0	0	0	0	0	0	0	0	0	0	1	37	0	0	0	0	0	0	0	0	0	0	1	0	13	13
189	2	0	0	0	0	0	0	0	-2.75	1	0	0	0	0	0	0	0	0	0	0	0	0	0	0	0	0	0	0	0	0	0	0	0	1	37	0	0	0	0	0	0	0	0	0	0	1	0	13	13
190	1	0	1	0	0	0	0	0	0.75	1	0	0	0	0	0	0	0	0	0	0	0	0	0	0	0	0	1	0	0	0	0	0	0.154902	1	68	0	1	0	0	0	0	0	0	0	0	0	0	27	28
190	2	0	0	0	1	0	0	1	1.25	1	0	0	0	0	0	0	0	0	0	0	0	0	0	0	0	0	1	0	0	0	0	0	0.30103	1	68	0	1	0	0	0	0	0	0	0	0	0	0	27	28
191	1	0	1	0	0	0	0	0	-2.875	1	0	0	1	0	0	0	0	0	0	0	0	0	0	0	0	0	0	0	0	0	0	0	0.823909	2	50	1	1	0	0	0	0	0	0	0	0	0	0	6	6
191	2	0	0	1	0	0	0	1	-3.5	1	0	0	0	0	0	0	0	0	0	0	0	0	0	0	0	0	0	0	0	0	0	0	0	2	50	1	1	0	0	0	0	0	0	0	0	0	0	6	6
192	1	0	1	0	0	0	0	0	-0.375	1	0	0	1	0	0	0	0	1	0	0	0	0	0	0	0	0	0	0	0	0	0	0	0	2	50	0	0	0	0	0	0	0	0	0	0	0	0	15	15
192	2	0	0	0	0	0	0	0	0.25	2	0	0	0	0	0	0	0	1	0	0	0	0	0	0	0	0	0	0	0	0	0	0	1.39794	2	50	0	0	0	0	0	0	0	0	0	0	0	0	15	15
193	1	0	1	0	0	0	0	0	-1.25	2	0	0	0	0	0	0	0	0	0	0	0	0	0	0	0	0	0	0	0	0	0	0	0.0457575	2	56	0	0	0	0	0	0	0	0	0	0	0	0	7	6
193	2	0	0	0	0	0	0	0	-0.25	2	0	0	0	0	0	0	0	0	0	0	0	0	0	0	0	0	0	0	0	0	0	0	0.30103	2	56	0	0	0	0	0	0	0	0	0	0	0	0	7	6
194	1	0	1	0	0	0	0	0	-1	1	0	0	0	0	0	0	0	0	0	0	1	0	0	0	0	0	0	0	0	0	0	0	0	2	37	0	0	0	0	0	0	0	0	0	0	0	0	9	9
194	2	0	0	0	0	0	0	0	-1.5	1	0	0	0	0	0	0	0	0	0	0	1	0	0	0	0	0	0	0	0	0	0	0	0	2	37	0	0	0	0	0	0	0	0	0	0	0	0	9	9
195	1	0	1	0	0	0	0	0	-1	1	0	0	1	0	0	0	0	0	0	0	0	0	0	0	0	0	0	0	0	0	0	0	0	2	47	0	0	0	0	0	0	0	0	0	0	0	0	10	10
195	2	0	0	0	0	0	0	0	-2.125	1	0	0	0	0	0	0	0	0	0	0	0	0	0	0	0	0	0	0	0	0	0	0	0	2	47	0	0	0	0	0	0	0	0	0	0	0	0	10	10
196	1	0	1	0	0	0	0	0	0.625	1	0	0	1	1	0	0	0	0	0	0	0	0	0	0	0	0	0	0	0	0	0	0	0	2	62	0	0	0	0	0	0	0	0	0	0	0	0	9	9
196	2	0	0	0	0	0	0	0	0.875	1	0	0	0	0	0	0	0	0	0	0	0	0	0	0	0	0	0	0	0	0	0	0	0.09691	2	62	0	0	0	0	0	0	0	0	0	0	0	0	9	9
197	1	0	1	0	0	0	0	0	-0.25	1	0	0	1	0	0	0	0	0	0	0	0	0	0	0	0	0	0	0	0	0	0	0	0	1	69	1	1	0	0	0	0	1	0	0	0	0	0	12	12
197	2	0	0	0	0	0	0	0	-0.25	1	0	0	0	0	0	0	0	0	0	0	0	0	0	0	0	0	0	0	0	0	0	0	1	1	69	1	1	0	0	0	0	1	0	0	0	0	0	12	12
198	1	0	1	0	0	0	0	0	0	1	0	0	1	0	0	0	0	0	0	0	0	0	0	0	0	0	0	0	0	0	0	0	-0.0791812	1	53	0	1	0	0	0	0	0	0	0	0	0	0	10	10
198	2	0	0	0	0	0	0	0	0.5	1	0	0	0	0	0	0	0	0	0	0	0	0	0	0	0	0	0	0	0	0	0	0	0.221849	1	53	0	1	0	0	0	0	0	0	0	0	0	0	10	10
199	1	0	1	0	0	0	0	0	-0.5	1	0	0	1	0	0	0	0	0	0	0	0	0	0	0	0	0	0	0	0	0	0	0	0	1	30	0	0	0	0	0	0	0	0	0	0	0	0	11	11
199	2	0	0	0	0	0	0	0	-0.75	1	0	0	0	0	0	0	0	0	0	0	0	0	0	0	0	0	0	0	0	0	0	0	1	1	30	0	0	0	0	0	0	0	0	0	0	0	0	11	11
200	1	0	1	0	0	0	0	0	0.5	1	0	0	0	0	0	0	0	1	0	0	0	0	0	0	0	0	0	0	0	0	0	0	0	1	63	0	0	0	0	0	0	0	0	0	0	0	0	9	11
200	2	0	0	0	0	0	0	0	0.5	1	0	0	0	0	0	0	0	0	0	0	0	0	0	0	0	0	0	0	0	0	0	0	0	1	63	0	0	0	0	0	0	0	0	0	0	0	0	9	11
201	1	0	1	0	0	0	0	0	-0.25	1	0	0	1	0	0	0	0	0	0	0	0	0	0	0	0	0	0	0	0	0	0	0	0	2	59	0	0	0	0	0	0	0	0	0	0	0	0	11	11
201	2	0	0	0	0	0	0	0	0.25	1	0	0	0	0	0	0	0	0	0	0	0	0	0	0	0	0	0	0	0	0	0	0	0.30103	2	59	0	0	0	0	0	0	0	0	0	0	0	0	11	11
202	1	0	1	0	0	0	0	0	1	2	0	0	1	0	0	0	0	0	0	0	0	0	0	0	0	0	0	0	0	0	0	0	0.154902	2	78	1	0	0	0	0	0	0	0	0	0	0	0	8	8
202	2	0	0	0	0	0	0	0	1.625	1	0	0	0	0	0	0	0	0	0	0	0	0	0	0	0	0	0	0	0	0	0	0	1.30103	2	78	1	0	0	0	0	0	0	0	0	0	0	0	8	8
203	1	0	1	0	0	0	0	0	0.375	1	0	0	1	1	0	0	0	0	0	0	0	0	0	0	0	0	0	0	0	0	0	0	0	1	65	0	1	0	0	0	0	0	0	0	0	0	0	8	8
203	2	0	0	0	0	0	0	0	-2.625	1	0	0	0	0	0	0	0	0	0	0	0	0	0	0	0	0	0	0	0	0	0	0	0.154902	1	65	0	1	0	0	0	0	0	0	0	0	0	0	8	8
204	1	0	1	0	0	0	0	0	-3.75	1	0	0	1	0	0	0	0	0	0	0	0	0	0	0	0	0	0	0	0	0	0	0	0.0457575	1	47	0	0	0	0	0	0	0	0	0	0	0	0	12	12
204	2	0	0	0	0	0	0	0	-3.25	1	0	0	0	0	0	0	0	0	0	0	0	0	0	0	0	0	0	0	0	0	0	0	0	1	47	0	0	0	0	0	0	0	0	0	0	0	0	12	12
205	1	0	1	0	0	0	0	0	-8.25	1	0	0	1	0	0	0	0	1	1	0	0	0	0	0	0	0	0	0	0	0	0	0	0.522879	1	28	0	1	0	0	0	0	0	0	0	1	0	0	15	15
205	2	0	0	0	0	0	0	0	-8.125	1	0	0	0	0	0	0	0	0	0	0	0	0	0	0	0	0	0	0	0	0	0	0	0.154902	1	28	0	1	0	0	0	0	0	0	0	1	0	0	15	15
206	1	0	1	0	0	0	0	0	0	1	0	0	0	1	0	0	0	0	0	0	0	0	0	0	0	0	0	0	0	0	0	0	0	2	43	0	0	0	0	0	0	0	0	0	0	0	0	2	2
206	2	0	0	0	0	0	0	0	-0.25	1	0	0	0	0	0	0	0	0	0	0	0	0	0	0	0	0	0	0	0	0	0	0	0.0457575	2	43	0	0	0	0	0	0	0	0	0	0	0	0	2	2
207	1	0	1	0	0	0	0	0	-1	1	0	0	1	0	0	0	0	0	0	0	0	0	0	0	0	0	0	0	0	0	0	0	0	2	40	0	0	0	0	0	0	0	0	0	0	0	0	3	2
207	2	0	0	0	0	0	0	0	-1	1	0	0	0	0	0	0	0	0	0	0	0	0	0	0	0	0	0	0	0	0	0	0	0.522879	2	40	0	0	0	0	0	0	0	0	0	0	0	0	3	2
208	1	0	1	0	0	0	0	0	0.125	2	1	0	0	0	0	0	0	0	0	0	0	0	0	0	0	0	0	0	0	0	0	0	1	1	76	1	0	0	0	0	0	0	0	0	0	0	0	10	8
208	2	0	0	0	0	0	0	0	0	1	1	0	0	0	0	0	0	0	0	0	0	0	0	0	0	0	0	0	0	0	0	0	0.09691	1	76	1	0	0	0	0	0	0	0	0	0	0	0	10	8
209	1	0	1	1	0	0	0	1	-0.375	1	0	0	0	1	0	0	0	0	0	0	0	0	0	0	0	0	0	0	0	0	0	0	0.0457575	1	65	1	0	0	0	0	0	0	0	0	0	0	0	13	13
209	2	0	0	0	0	0	0	0	0	2	0	0	0	0	0	0	0	0	0	0	0	0	0	0	0	0	0	0	0	0	0	0	0.154902	1	65	1	0	0	0	0	0	0	0	0	0	0	0	13	13
210	1	0	1	0	0	0	0	0	0.75	2	0	0	1	1	0	0	0	0	0	0	0	0	0	0	0	0	0	0	0	0	0	0	0	1	72	1	1	0	0	0	0	0	0	0	0	0	0	13	13
210	2	0	0	1	0	0	0	1	2.75	2	0	0	0	0	0	0	0	0	0	0	0	0	0	0	0	0	0	0	0	0	0	0	0.0457575	1	72	1	1	0	0	0	0	0	0	0	0	0	0	13	13
211	1	0	1	0	0	0	0	0	-0.5	1	0	0	1	0	0	0	0	0	0	0	0	1	0	0	0	0	0	0	0	0	0	0	0.522879	1	61	0	0	0	0	0	0	0	0	0	0	0	0	9	9
211	2	0	0	1	0	0	0	1	-2	1	0	0	0	0	0	0	0	0	0	0	0	0	0	0	0	0	0	0	0	0	0	0	0	1	61	0	0	0	0	0	0	0	0	0	0	0	0	9	9
212	1	0	1	0	1	0	0	1	-2.25	1	0	0	0	0	0	0	0	0	0	0	0	0	1	0	0	0	0	0	0	0	0	0	0	1	55	0	0	0	0	0	0	0	0	0	0	0	0	12	10
212	2	0	0	0	1	0	0	1	-2.125	1	0	0	0	0	0	0	0	0	0	0	0	0	1	0	0	0	0	0	0	0	0	0	0.09691	1	55	0	0	0	0	0	0	0	0	0	0	0	0	12	10
213	1	0	1	0	0	0	0	0	0.25	1	0	0	1	0	0	0	0	0	0	0	0	0	0	0	0	0	0	0	0	0	0	0	0.69897	2	62	0	1	0	0	0	0	0	0	0	0	0	0	6	6
213	2	0	0	0	0	0	0	0	-0.125	1	0	0	0	0	0	0	0	0	0	0	0	0	0	0	0	0	0	0	0	0	0	0	0	2	62	0	1	0	0	0	0	0	0	0	0	0	0	6	6
214	1	0	1	0	0	0	0	0	0.125	2	0	0	0	1	0	0	0	0	0	0	0	0	0	0	0	0	0	0	0	0	0	0	0.0457575	2	79	1	1	0	0	0	0	0	0	0	0	0	0	10	10
214	2	0	0	0	0	0	0	0	0.25	2	0	0	0	0	0	0	0	0	0	0	0	0	0	0	0	0	0	0	0	0	0	0	0	2	79	1	1	0	0	0	0	0	0	0	0	0	0	10	10
215	1	0	1	0	0	0	0	0	1.25	1	0	0	0	1	0	0	0	0	0	0	0	0	0	0	0	0	0	0	0	0	0	0	0.30103	2	74	1	1	0	0	0	0	0	0	0	0	0	0	12	13
215	2	0	0	0	0	0	0	0	0.75	1	0	0	0	0	0	0	0	0	0	0	0	0	0	0	0	0	0	0	0	0	0	0	0.522879	2	74	1	1	0	0	0	0	0	0	0	0	0	0	12	13
216	1	0	1	0	0	0	0	0	0.375	1	0	0	1	1	0	0	0	0	0	0	0	0	0	0	0	0	0	0	0	0	0	0	0.0457575	2	59	1	1	0	0	0	0	0	0	0	0	0	0	1	1
216	2	0	0	0	0	0	0	0	1.125	1	0	0	0	0	0	0	0	0	0	0	0	0	0	0	0	0	0	0	0	0	0	0	0.522879	2	59	1	1	0	0	0	0	0	0	0	0	0	0	1	1
217	1	0	1	0	0	0	0	0	0.625	1	0	0	1	1	0	0	0	0	0	0	0	0	0	0	0	0	0	0	0	0	0	0	2	2	70	1	1	0	1	0	0	0	0	0	0	0	0	11	11
217	2	0	0	0	0	0	0	0	0.375	1	0	0	0	0	0	0	0	0	0	0	0	0	0	0	0	0	0	0	0	0	0	0	0.39794	2	70	1	1	0	1	0	0	0	0	0	0	0	0	11	11
218	1	0	1	0	0	0	0	0	-1.5	2	0	0	1	0	0	0	0	0	0	0	0	0	0	0	0	0	0	0	0	0	0	0	0	2	75	0	0	0	0	0	0	0	0	0	0	0	0	7	7
218	2	0	0	0	0	0	0	0	0	2	0	0	0	0	0	0	0	0	0	0	0	0	0	0	0	0	0	0	0	0	0	0	0.221849	2	75	0	0	0	0	0	0	0	0	0	0	0	0	7	7
219	1	0	1	0	0	0	0	0	1	1	0	0	1	0	0	0	0	0	0	0	0	0	0	0	0	0	0	0	0	0	0	0	0.522879	1	74	0	0	0	0	0	0	0	0	0	0	0	0	13	13
219	2	0	0	0	0	0	0	0	1.25	1	0	0	0	0	0	0	0	0	0	0	0	0	0	0	0	0	0	0	0	0	0	0	0.154902	1	74	0	0	0	0	0	0	0	0	0	0	0	0	13	13
220	1	0	1	0	0	0	0	0	-14	1	0	0	0	0	0	0	0	0	0	0	0	0	0	1	0	0	0	0	0	0	0	0	0.30103	2	56	0	0	0	0	0	0	0	0	0	0	0	0	16	18
220	2	0	0	0	0	0	0	0	-10.5	1	0	0	0	0	0	0	0	0	0	0	0	0	0	1	0	0	0	0	0	0	0	0	0.221849	2	56	0	0	0	0	0	0	0	0	0	0	0	0	16	18
221	1	0	1	0	0	0	0	0	1	1	0	0	0	1	0	0	0	0	0	0	0	0	0	0	0	0	0	0	0	0	0	0	0.154902	2	61	0	1	0	0	0	0	0	0	0	0	0	0
221	2	0	0	1	0	0	0	1	1.25	1	0	0	0	0	0	0	0	0	0	0	0	0	0	0	0	0	0	0	0	0	0	0	0.154902	2	61	0	1	0	0	0	0	0	0	0	0	0	0
222	1	0	1	0	0	0	0	0	-1.5	1	0	0	0	0	0	0	0	1	0	0	0	0	0	0	0	0	0	0	0	0	0	0	0.522879	1	36	0	0	0	0	0	0	0	0	0	0	0	0	9	9
222	2	0	0	0	0	0	0	0	-1.625	1	0	0	0	0	0	0	0	0	0	0	0	0	0	0	0	0	0	0	0	0	0	0	0.221849	1	36	0	0	0	0	0	0	0	0	0	0	0	0	9	9
223	1	0	1	0	0	0	0	0	-0.75	1	1	0	0	0	0	0	0	0	0	0	0	0	0	0	0	0	0	0	0	0	0	0	0	1	47	1	0	0	0	0	0	0	0	0	0	0	0	9	9
223	2	0	0	0	0	0	0	0	-1	1	1	0	0	0	0	0	0	0	0	0	0	0	0	0	0	0	0	0	0	0	0	0	0.0457575	1	47	1	0	0	0	0	0	0	0	0	0	0	0	9	9
224	1	0	1	0	0	0	0	0	-0.25	1	0	0	0	0	0	0	0	0	0	0	0	0	0	0	0	0	0	0	0	0	0	0	0	2	38	0	0	0	0	0	0	0	0	0	0	0	0	9	9
224	2	0	0	0	0	0	0	0	-1.25	1	0	0	0	0	0	0	0	0	0	0	0	0	0	0	0	0	0	0	0	0	0	0	0.221849	2	38	0	0	0	0	0	0	0	0	0	0	0	0	9	9
225	1	0	1	0	0	0	0	0	0	1	0	0	1	1	0	0	0	0	0	0	0	0	0	0	0	0	0	0	0	0	0	0	1	1	50	0	0	0	0	0	0	0	0	0	0	0	0	6	6
225	2	0	0	0	0	0	0	0	-0.25	1	0	0	0	0	0	0	0	0	0	0	0	0	0	0	0	0	0	0	0	0	0	0	0	1	50	0	0	0	0	0	0	0	0	0	0	0	0	6	6
226	1	0	1	0	0	0	0	0	-0.5	1	0	0	0	0	0	0	0	0	0	0	1	0	0	0	0	0	0	0	0	0	0	0	0	2	43	0	0	0	0	0	0	0	0	0	0	0	0	7	7
226	2	0	0	0	0	0	0	0	-0.375	1	0	0	0	0	0	0	0	0	0	0	0	0	0	0	0	0	0	0	0	0	0	0	0	2	43	0	0	0	0	0	0	0	0	0	0	0	0	7	7
227	1	0	1	0	0	0	0	0	-4	1	1	0	0	0	0	0	0	0	0	0	0	0	0	0	0	0	0	0	0	0	0	0	0	1	43	1	0	0	0	0	0	0	0	0	0	0	0	11	10
227	2	0	0	0	0	0	0	0	-4	1	0	0	0	0	0	0	0	0	0	0	0	0	0	0	0	0	0	0	0	0	0	0	0	1	43	1	0	0	0	0	0	0	0	0	0	0	0	11	10
228	1	0	1	0	0	0	0	0	-0.625	1	0	0	0	1	0	0	0	0	0	0	0	0	0	0	0	0	0	0	0	0	0	0	0	1	74	1	1	0	0	0	0	0	0	0	0	0	0	13	13
228	2	0	0	0	0	0	0	0	0	1	0	0	0	1	0	0	0	0	0	0	0	0	0	0	0	0	0	0	0	0	0	0	0	1	74	1	1	0	0	0	0	0	0	0	0	0	0	13	13
229	1	0	1	0	0	0	0	0	-0.625	2	0	0	0	1	0	0	0	0	0	0	0	0	0	0	0	0	0	0	0	0	0	0	0.09691	1	61	1	1	0	0	0	0	0	0	0	0	0	0
229	2	0	0	0	0	0	0	0	-1.125	2	0	0	0	0	0	0	0	0	0	0	0	0	0	0	0	0	0	0	0	0	0	0	0	1	61	1	1	0	0	0	0	0	0	0	0	0	0
[truncated: 6 more columns]
